# Supplementary material for: Exploring the potential role of four Rhizophagus irregularis nuclear effectors: opportunities and technical limitations
Source: Front Plant Sci. 2024 Apr 24;15:1384496. doi: 10.3389/fpls.2024.1384496 (PMC11085264; doi:10.3389/fpls.2024.1384496)
Supplement: Supplementary file 2 [file Table_1.xlsx]

## Sheet: GLOIN707
	The GLOIN707 effector protein.
	(a) Identification of GLOIN707 homologous protein domains using BLASTP
	(b) In silico prediction of the GLOIN707 N-terminal signal peptide according to SignalP v5.0 determined a 21 amino acids SP.
	(c) Prediction of GLOIN707 putative NLS according to the LOCALIZER 1.0.4 online tool.
	(d) Prediction of GLOIN707 effector as cytosolic according to EffectorP 3.0.
	>default | Cytoplasmic effector probability: 0.869
	MYKLNIIIIFFLCIAAIFTNAAPLNTVPQNPSSSLTARSALNLNSDASAIYHAKKRRGIIIPELDLSDSDTIRPKIIKNRMIKRNPINYNAANHSTKDAVSQEKRAQDKKRAQKKERRSIVWKVDENILFKRNEK
	(e) GLOIN707 homologous nuclear-localized effector-like proteins. Broad homologous proteins were searched in NCBI using the full length effector protein sequence and further selected in base of the presence of a predicted SP, effector-like nature and the NLS using the above mentioned tools. This search resulted in 5 potential homologous candidates.
	>XP_025179755.1 hypothetical protein GLOIN_2v1591707 [Rhizophagus irregularis DAOM 181602=DAOM 197198] | Cytoplasmic effector probability: 0.869
	MYKLNIIIIFFLCIAAIFTNAAPLNTVPQNPSSSLTARSALNLNSDASAIYHAKKRRGIIIPELDLSDSDTIRPKIIKNRMIKRNPINYNAANHSTKDAVSQEKRAQDKKRAQKKERRSIVWKVDENILFKRNEK
	>CAB4416921.1 unnamed protein product [Rhizophagus irregularis] | Cytoplasmic effector probability: 0.869
	MYKLNIIIIFFLCIAAIFTNAAPLNTVPQNPSSSLTARSALNLNSDASAIYHAKKRRGIIIPELDLSDSDTIRPKIIKNRMIRRNPINYNAANHSTKDAVAQEKRTQDKKRAQKKERRSIVWKVDENILFKRNEK
	>CAB4491981.1 unnamed protein product [Rhizophagus irregularis] | Cytoplasmic effector probability: 0.879
	MYKLNIIIIFFLCIAAIFTNAAPLNTVPQNPSSSLTARSALNLNSDASAIYHAKKRRGIIIPELDLSDSDTIRPKIIKNRMIKRNPINYNAANHSTKDAVSQEKRAQDKKRAQKKERRSIVWKVDENILFKRNENPTIYNLDLTSPLPNITTFGFGDNKLRQRQRQRQQQQFSYT
	>PKY46646.1 hypothetical protein RhiirA4_402697, partial [Rhizophagus irregularis] | Cytoplasmic effector probability: 0.902
	MYKLNIIIIFFLCIAAIFTNAAPLNTVPQNPSSSLTARSALNLNSDASAIYHAKKRRGIIIPELDLSDSDTIRPKIIKNRMIRRNPINYNAANHSTKDAVAQEKRTQDKKRAQKKERRSIVWKVDENILFKRN
	>RGB35261.1 hypothetical protein C1646_699951 [Rhizophagus diaphanus] [Rhizophagus sp. MUCL 43196] | Cytoplasmic effector probability: 0.854
	MYKLNIIIIFCLCIAAIFTNAAPLNTVPQNPSSSLTARSALNLNSDASAIYHAKRRRGIIIPELDLSDSDTIRPKIIKNRMIKRDPINYNAANHSTKDAVSQEKRAQDKKRAQKKSRRSIVWKVDENILFMETLALPVECLTIIFENLSYEKLGVKNYSFTILHSCILVNKIWCATAIPILWRNPWNWLIEGLYLNRLTLLTATFISCLPKEIKNMITKNHIKMKKWMKNGTSFDYPYFMNGLDYSWLYFSINIFLKENFKIRKEIFKNEYKTILLKELCKLFMKRRATQTLYNLKKFYITGWIPSEIIFGISKICKNIEEIRINNFHIDDDEEIIITLIQEQKFLKKFSFEIKFEDKFIEFSFLRFEKILKSKSKNLELLKLSPICFCMDTFIEYIDI…
	>CAB4416774.1 unnamed protein product [Rhizophagus irregularis] | Cytoplasmic effector probability: 0.934
	MYKLNIIIIFFLCIAAIFTNAAPLNTVPQNPSSSLTARSALNLNSDASAIYHAKKRRGIIIPELDLSDSDTIRPKIIKNRMIRRNPINYNAANHSTKDAVAQEKRTQDKKRAQKKERRSIVWKVMRIYYSREMKSNG

## Sheet: GLOIN781
	The GLOIN781 effector protein.
	(a) Identification of GLOIN781 homologous protein domains using BLASTP
	(b) In silico prediction of the GLOIN781 N-terminal signal peptide according to SignalP v5.0 determined a 23 amino acids SP.
	(c) Prediction of GLOIN781 putative NLS according to the LOCALIZER 1.0.4 online tool.
	(d) Prediction of GLOIN781 effector as cytosolic according to EffectorP 3.0.
	>default | Cytoplasmic effector probability: 0.965
	MKKIISLLILIVLLISSLSVIESRLDQDEEPFMEFDDNMMLPLIISAGENINEYTISSGGHHHHPKYPKHPKHPKHPKFPGPKRAFAYFPSPPDITKGVVVFWETSKNNTLVYGQFSKGFVEGEEDNYSFKVYKGDQELVDLKPKDDDLDRILKINPNGSTDLFLFVFNDTLISGVGILDTDLVISTSDSLIGKDRIKPLTC
	(e) GLOIN781 homologous nuclear-localized effector-like proteins. Broad homologous proteins were searched in NCBI using the full length effector protein sequence and further selected in base of the presence of a predicted SP, effector-like nature and the NLS using the above mentioned tools. This search resulted in 6 potential homologous candidates.
	>XP_025178419.1 hypothetical protein GLOIN_2v1603781 [Rhizophagus irregularis DAOM 181602=DAOM 197198] | Cytoplasmic effector probability: 0.964
	MKKIISLLILIVLLISSLSVIESRLDQDEEPFMEFDDNMMLPLIISAGENINEYTISSGGHHHHPKYPKHPKHPKHPKFPGPKRAFAYFPSPPDITKGVVVFWETSKNNTLVYGQFSKGFVEGEEDNYSFKVYKGDQELVDLKPKDDDLDRILKINPNGSTDLFLFVFNDTLISGVGILDTDLVISTSDSLIGKDRIKPLTCW
	>PKK67373.1 hypothetical protein RhiirC2_751843 [Rhizophagus irregularis] | Cytoplasmic effector probability: 0.962
	MKKIISLLILIVLLISSLSVIESRLDQDEEPFMEFDDNMMLPLIISAGENINEYTISSGGHHHHPKYPKHPKHPKFPGPKRAFAYFPSPPDITKGVVVFWETSKNNTLVYGQFSKGFVEGEEDNYSFKVYKGDQELVDLKPKDDDLDRILKINPNGSTDLFLFVFNDTLISGVGILDTDLVISTSDSLIGKDRIKPLTCW
	>RGB26984.1 hypothetical protein C1646_719739 [Rhizophagus diaphanus] [Rhizophagus sp. MUCL 43196] | Cytoplasmic effector probability: 0.856
	MKKIISLLILIVLLISSLSVIESRLDQDEEPFMEFDDNMMLPLIISSGENINEYTISSGGHHHHPKYPKHPKRPKFPGPKRAFAYFPSPPDITKGVVVFWETSKNNTLIYGQFSKGFVEGEEDKYSFKVYKGDQELVDLKPKDDDLDRIFKINPNGSTDLFLFVFNGTLITGVGILDTDLVISTSDSLIGKDRIKPLTCWMEFDDNMMLPLIISAGENINEYTISSGGHHHHPKYPKHPKHPRHPKFPGPKRAFAYFPSPPDITKGVVVFWETSKNNTLVYGQFSKGFVEGEEDNYSFKVYKGDQELVDLKPKDDDLDRILKINPNGSTDLFLFVFNDTLISGVGILDTDLVISTSDSLIGKDRIKPLTCW
	>AMJ52399.1 hypothetical protein [Rhizophagus clarus] | Cytoplasmic effector probability: 0.886
	MKKLISILILVLLLISSLTVIESRSILDDEETDLFMNFEDNMMMPLIISSDDTNNKFTIPEYHPPHRPKYPKHPKHPKHPKFPLPKRAFAYFPSPPDIAKGVMVFWETRDNNTLVYGQFSKGFVEGDEKKYSFKVYNRDQELIDLKPKNDSLDRIFKINANGSTELFLFVINDSLISNVGILGNDLVISKPDSLIGKDKIKPLTCF
	>RIA80611.1 hypothetical protein C1645_792209 [Glomus cerebriforme] | Cytoplasmic effector probability: 0.893
	MKAVLIFALFLIFSFSVIESELIYEEESELLMNFDNNMLPLIISSHSSDETSKYSISTDHHHHYPKYPKHPKYPNHPKHPKHPGFKRAYVTFPSPPDIAKGAIVFWETCKNETLIFGQFSKGFVEGEEKDYSFKIYKNDQVIVNLKHKDDSLDRIFKINPNGSTEPFLFTFNGTLLSTEGIIGDDFVIGKPDALIGKDKIRPLVCFMLIIIESRSILDDEETDLFMNFEDNMMMPLIISSDDTNNKFTIPEYHPPHRPKYPKHPKHPKHPKFPLPKRAFAYFPSPPDIAKGVMVFWETRDNNTLVYGQFSKGFVEGDEKKYSFKVYNRDQELIDLKPKNDSLDRIFKINANGSTELFLFVINDSLISNLMEGKC
	>CAG8446254.1 9913_t:CDS:1 [Funneliformis caledonium] | Cytoplasmic effector probability: 0.935
	MKKLISILITLLIYSLLLCESKQTQDAESNVFMNIDDNMLPLIISSHMSDNTDSKYTISTKHKHPKRPKHSKRAYVHFTNPPELTTGVMIFWETREKTTLIFGQFENGFDEGQEKDYSFKVYKGSNEIVDLKPDNESLDQLFKIRPNGSTDPFLFSVNTTLISGDNDIVNGEIVISKPDALIGKNRVFALHC
	>CAG8725972.1 4841_t:CDS:1, partial [Funneliformis mosseae] | Cytoplasmic effector probability: 0.934
	KLISILITLLIYSLLLCESKQTQDAESNVFMNIDDNMLPLIISSHMSDNTDSKYTISTKHKHPKRPKHSKRAYVHFTNPPELTTGVMIFWETREKTTLIFGQFENGFDEGQEKDYSFKVYKGSNEIVDLKPDNESLDQLFKIRPNGSTDPFLFSVNTTLISGDNDIVNGEIVISKPDALIGKNRVFTLHC

## Sheet: GLOIN261
	The GLOIN261 effector protein.
	(a) Identification of GLOIN261 homologous protein domains using BLASTP
	(b) In silico prediction of the GLOIN261 N-terminal signal peptide according to SignalP v5.0 determined a 21 amino acids SP.
	(c) Prediction of GLOIN261 putative NLS according to the LOCALIZER 1.0.4 online tool.
	(d) Prediction of GLOIN261 effector as cytosolic according to EffectorP 3.0.
	>default | Cytoplasmic effector probability: 0.958
	MNRLHILIFILFTFLFVTAFSEEDLIPVKQLTANLLKIRKVGHNKLIAEVTWDGTFERDDEPVKTKFRCFSDAVTVKGPKHGVFGDRKVNFEIKVHKKNVKVKCRYGTKDISSFKNVFYFRT
	(e) GLOIN261 homologous nuclear-localized effector-like proteins. Broad homologous proteins were searched in NCBI using the full length effector protein sequence and further selected in base of the presence of a predicted SP, effector-like nature and the NLS using the above mentioned tools. This search resulted in 23 putative candidates.
	>XP_025178518.1 hypothetical protein GLOIN_2v1478261 [Rhizophagus irregularis DAOM 181602=DAOM 197198] | Cytoplasmic effector probability: 0.958
	MNRLHILIFILFTFLFVTAFSEEDLIPVKQLTANLLKIRKVGHNKLIAEVTWDGTFERDDEPVKTKFRCFSDAVTVKGPKHGVFGDRKVNFEIKVHKKNVKVKCRYGTKDISSFKNVFYFRT
	>PKY23235.1 hypothetical protein RhiirB3_387048 [Rhizophagus irregularis] | Cytoplasmic effector probability: 0.958
	MNRLHFLIFILFTFLFVTAFSEEDLIPVKQLTANLLKIRKVGHNKLIAEVTWDGTFERDDEPVKTKFRCFSDAVTVKGPKHGVFGDRKVNFEIKVHKKNVKVKCRYGTKDISSFKNVFYFRT
	>CAB4392471.1 unnamed protein product [Rhizophagus irregularis] | Cytoplasmic effector probability: 0.958
	MNRLHILIFILFTFLFVTAFSEEDLIPVKQVTANLLKIRKVGHNKLIAEVTWDGTFERDDEPVKTKFRCFSDAVTVKGPKHGVFGDRKVNFEIKVHKKNVKVKCRYGTKDISSFKNVFYFRT
	>CAB4412676.1 unnamed protein product [Rhizophagus irregularis] | Cytoplasmic effector probability: 0.993
	MNRLHILIFILFTFLFVTAFSEEDLIPVKQVTANLLKIRKVGHNKLIAEVTWDGTFERDDDVFSDAVTVKGPKHGVFGDRKVNFEIKVHKKNVKVKCRYGIVDISSFKNVFYFRT
	>CAB4392458.1 unnamed protein product [Rhizophagus irregularis] | Cytoplasmic effector probability: 0.957
	MNRLHILIFILFTFLFVTAFSKEDLVPVQEINPKPLIIKKVGHNKLIAEVTWDGTLENDNVPVRTKFRCFSDAVTVKGPKHALFGDRKVNFEIKVHKKNVNVKCRYGVQDGSTFIKRIRFRT
	>EXX61829.1 hypothetical protein RirG_167520 [Rhizophagus irregularis DAOM 197198w] | Cytoplasmic effector probability: 0.957
	MNRLHILIFILFTFLFVTAFSKEDLVPVQEINPKPLIIKKVGHNKLIAEVTWDGTLENDNVPVRTKFRCFSDAVTVKGPKHALFGDRKVNFEIKVHKKNVNVKCRYGVQDGSTFIKRIRFQT
	>RGB31595.1 hypothetical protein C1646_670794 [Rhizophagus diaphanus] [Rhizophagus sp. MUCL 43196] | Cytoplasmic effector probability: 0.899
	MNRLHILIFILFTFLFVTAFSKEDIVPVQEINPKPLIIKKVGHNKLIAEVTWXGTLESDNVPVRTKFRCFSDAVTVKGPKHALFGDRKVNFEIKVHKKNVNVKCQYGDLIPVKQITANLLKIRKVEHNKLIAEVTWNGTLENEDEPVRTKFKCFSDAVTVKGPKHGVFGDRKVNFEIKVHKKNVKVKCRYGIVDISSFKNIFYFRT
	>PKY47183.1 hypothetical protein RhiirA4_444716 [Rhizophagus irregularis] | Cytoplasmic effector probability: 0.782
	MNRLHILIFILFTFLFATAFSKEDLVPVQEINPKPLIIKKVGHNKLIAEVTWDGTLESDNVPVRTKFRCFSDAVTVKGPKHALFGDRKVNFEIKVHKKNVNVKCRYGVQDGSTFIKRIRFLTMFFYKIHKNLIHNESFTYLDFYSFTFLFATAFSKEDLVPVQEINPKPLIIKKVGHNKLIAEVTWDGTLENDNVPVRTKFRCFSDAVTVKGPKHALFGDRKVNFEIKVHKKNVNVKCRYGVQDGSTFIKRIRFQT
	>CAB4413127.1 unnamed protein product [Rhizophagus irregularis] | Cytoplasmic effector probability: 0.926
	MNRLHILIFILFTFLFATAFSKEDLVPVQEINPKPLKITKVGQNKLIAEVTWDGTLENDNVPVRTKFRCFSDAVTVKGPKHALFGDRKVNFEIKVHKKNVTVKCQYGVIDAMTFIRRIRFRTEDLVPVKQLYSLPLKIKRVGHNKLIAEVKWDGALERDDEPVKTKFKCFYDAMTVKGPKHAVFGDRWVNFELKVDKKNVNVKCRFGTLDDINSFKNIISSFRTMNQDLVPVQEINPKPLIIKKVGHNKLIAEVTWDGTLENDNVPVRTKFRCFSDAVTVKGPKHALFGDRKVNFEIKVHKKNVNVKCRYGVQDGSTFIKRIRFQT
	>XP_025178520.1 hypothetical protein GLOIN_2v1478263 [Rhizophagus irregularis DAOM 181602=DAOM 197198] | Cytoplasmic effector probability: 0.768
	MNRLHILIFILFTFLFATAFSKEDLVPVQEINPKPLIIKKVGHNKLIAEVTWDGILESDNVPVRTKFRCFSDAVTVKDPKHALFGDRKVNFEIKVHKKNVTVKCQYGVIDGVIFIRRIRFRTMNLLNMDLVPVQEINPKPLIIKKVGHNKLIAEVTWDGTLENDNVPVRTKFRCFSDAVTVKGPKHALFGDRKVNFEIKVHKKNVNVKCRYGVQDGSTFIKRIRFQT
	>PKK60736.1 hypothetical protein RhiirC2_718905 [Rhizophagus irregularis] | Cytoplasmic effector probability: 0.882
	MNRLHILIFILFTFLFVTAFSKEDLVPVQEINPKPLIIKKVGHNKLIAEVTWDGTLEXKPLIIKKVGHNKLIAEVTWDGTLENDNVPVRTKFRCFSDAVTVKGPKHALFGDRKVNFEIKVHKKNVNVKCRYGVQDGSTFIKRIRFRTEDLIPVKQVTANLLKIRKAGHNKLIAEVTWDGTLERDDEPVKTKFRCFSDAVTVKGPKHGVFGDRKVNFELKMDISLLIRRGFSTCQTTLFSSAQNQRVGHNKLIAEVKWDGALERDDEPVRTKFKCFSDAVTVKGPKHAVFGDRGVNFELKVHKKNVNVKCRFGILDIDSFKNIISFRTDLVPVQEINPKPLIIKKVGHNKLIAEVTWDGTLENDNVPVRTKFRCFSDAVTVKGPKHALFGDRKVNFEIKV…
	>KAF0483844.1 hypothetical protein F8M41_023210 [Gigaspora margarita] | Cytoplasmic effector probability: 0.955
	MNRLLLSIFIFLTFFFVTAFSHEKLVPHAEINPLPLKIKKAGHNKLIVDVAWDGVNVKEDEPVIKRLKCFSKAVTVKDPVQKGTFGERKAQFELTVHRNNAHVKCRYGVLDGVIFKKTFTFQT
	>KAF0554310.1 hypothetical protein F8M41_019391 [Gigaspora margarita] | Cytoplasmic effector probability: 0.869
	MNRLLLSIFIFLTFFFVTAFSHEKLVPHSEIIALPLKIKKAGHNKLIIDVAWDGVNVKEDEPVIKRLKCFSKAVTVKDPVQKGTFGERKAQFELIVHRNNAHVKCRQGTVDGDSFIRFFTFQTMTSEMDFGEMASAKWGIGEMDFGEMTSAKWSFGEMASAKWEEDLVLVKQLYSLPLKIKRVGQNKLIAEVKWDGALERDDEPVRTKFKCFSDAVTVKGPKHAVFGDRAWGQFRIKGSQKEYQCKMSIWNFRYPVKTKFRCFSDAVTVKGPKHGVFGDRKVNFEIKVHKKNVKVKCRYGTKDISSFKN
	>RIB07416.1 hypothetical protein C2G38_433486 [Gigaspora rosea] | Cytoplasmic effector probability: 0.923
	MNRLFFSIFIFLTFFFVTVFSHEKLIPHAEINPLPLKIKKAGHNKLIVEVAWDGINVKEDEPVIKRLKCFSKAVTVKDPVQEGTFGERKAQFELTVHRNNAHVKCRYGVLDGVIFKKTFTFQT
	>CAG8450451.1 4112_t:CDS:2 [Ambispora leptoticha] | Cytoplasmic effector probability: 0.897 | Apoplastic effector probability: 0.501
	MNRQSIFILAFVFSLLFVSASSDDNVPIKQVVPLLVNVKKAGSDKLIVETAWTGTGEEKDEKVRARLRCFPRDAVTVKNSPQYLVFGKLKTSYEVIVHKKDTDVKCISGIFDIDSFKNTFSFRTPHSEIIALPLKIKKAGHNKLIIDVAWDGVNVKEDEPVIKRLKCFSKAVTVKDPVQKGTFGERKAQFELIVHRNNAHVKCRQGTVDGDSFIRFFTFQT
	>CAG8803492.1 8995_t:CDS:2, partial [Dentiscutata erythropus] | Cytoplasmic effector probability: 0.93
	MNRLLLFTFIFLTLSFITTSSQEEVPYNLIYSLPPEIKKVGDDKLIVQVKWEGVNIKDDEPVTKRFRCFSKAVAVKEPHQKNGTFGERNTKFELTVKKKNVDVKCQYGEVLYNLIYSIPLKIEKVGDDKLIVHVKWKGVNINDDEPVTKKFRCFSKAVTVKEPHQKNGTFGEHNTKFELIVKKKNVDVKCQYGVLDPIYLDFYSFFLSLRYRFSEEDLVPVKQLYSLPLKIKRVGHNKLIAEVKWDGALERDDEPVKTKFPIYLDFYSFCLSLRYRFSEEDLVPVKQLYSLPLKIKRVGHNKLIAEVKWDGALERDDEPVKTKFMCSIRKKKDVLHSIYKEELVPVKQIYSNPLKLVKVGDNKLIAEVSWNGTHEGNDEPVLGKFKCFSKAVTVKGSPQ…
	>CAG8773599.1 14392_t:CDS:2, partial [Gigaspora margarita] | Cytoplasmic effector probability: 0.914
	MNRLLLSIFIFLTFFFVTAFSHEKLVPHAEINPLPLKIKKAGHNKLIVDVAWDGVNVKEDEPVIKRLKCFSKAVTVKDPVQK
	>CAG8739402.1 26044_t:CDS:2, partial [Gigaspora rosea] | Cytoplasmic effector probability: 0.959
	MNSRSQSVLIFIIAFLLFIDSSYTAQDVNIAKRIIPQLLKVKKAGEHKMILEVRWDGTGIKNNEKVITKLHGCTPDGTLSFRRDKKKHKFSDRKTNYELAVHKKKISVQCLLEFTGDLQTN
	>RIB25776.1 hypothetical protein C2G38_2165116 [Gigaspora rosea] | Cytoplasmic effector probability: 0.993
	MNSRSQSVLIFIIAFLLFIDSSYTAQDVNIAKRIIPQLLKVKKAGEHKMILEVRWDGTGIKNNEKVITKLHGCTPDGTLSFRRDKKKHKFSDRKTNYELAVHKKKISVQCLLEFTGDLQTNVTFGFQS
	>KAF0536690.1 hypothetical protein F8M41_009085 [Gigaspora margarita] | Cytoplasmic effector probability: 0.993
	MNPRSQSVLIFIIAFLLFIDSSYTAKDVNIVKRIIPQLLKVKKVGEHKMILEVEWDGTGIKNNEKVITKLHGCTPDGNLSFRRYKKKHKFSDRNTTYELAVHKKKVSVQCLLEFTGDLQTNVTFGFRT
	>RIB04520.1 hypothetical protein C2G38_2222149 [Gigaspora rosea] | Cytoplasmic effector probability: 0.69
	MNPRSQSVLIFIIAFFLLIDSSYTAKDVNIAKRIIPQLLKVKKSGEHKMILEVRWDGTGIKNNEKVITKLHGCNPDGTLTFRRDTKKHKFSDRKTTYELAVHKKKISLQCLLEFTGDLQTNVTFGFRTMAKFYTEWAHFIIGLYLVQELFTGHETFYSYYILYYMRGEYVIALYLIFPDVMICTPNPVVIKKGGDNKLHIDVSWEGLAIGEKDKVVTKLTCFSTAVTVKDSPQNHLYGDGKATYEVTVNEKGKLVHCRSGLLIII
	>CAG8522422.1 19928_t:CDS:10 [Gigaspora margarita] | Cytoplasmic effector probability: 0.862
	MNPRSQSVLIFIIAFLLFIDSSYTAKDVNIVKRIIPQLLKVKKVGEHKMILEVEWDGTGIKNNEKVITKLHGCTPDGNLSFRKDKKKHKFSDRNTTYELAVHTKKVSVQCLLEFTEIILKQEYNSSIKLDDSVCNKIGAHKDDIIITIKKKLTNTKLQSPEFSTNHSTAINLNYLKNDGSKVIVIQQMCEVDKEFYQLWCYKDLKEGIYLSIHYKRSPNQANNQHWLLTLERHGSHLLVNTESENIDDGPNSKFYINHKKKHLELVSAKDLKNVDSSVKGKAYVRDCDGKNELLGNCYFEVTRDLIKEGIDIRWSDSYRAKFFYLEPFPQPTSENIKDKPFNLSTLYVIVPLQAPKPLKVKKSGEHKMIVEVRWDGTGIKDHEKVITKLHGCNPSGTLT…
	>GBC00877.1 hypothetical protein RclHR1_00040028 [Rhizophagus clarus] | Cytoplasmic effector probability: 0.986
	MNTRSQFVIIFIIAFLLFINSSYTSQDVNIFKRIIPQLFKVKKAGEHKMILEVKWDGTGIKDNEKVTTKLHGCTPSGTLSFRRDIKKHKFSDHETTYELAVHDKGVPVQCLLEFTGDLQTNVTFGFQT
	>RIB29957.1 hypothetical protein C2G38_2238549 [Gigaspora rosea] | Cytoplasmic effector probability: 0.958
	MNTRNQSVLIFIIAFVLFIDFSYTAQDVNIVKRIIPQLLKLKKTGEHKMVLEVRWDGIGIKNHESVITKFYGCTPNGTLTFKRDKKKHKFSDRKTTYELAIHETKVPVECFLEFIGDLQTNTTFRFHT

## Sheet: RiSP749
The RiSP749 effector protein.
	(a) Identification of RiSP749 homologous proteins using BLASTP (https://blast.ncbi.nlm.nih.gov/Blast.cgi)
	(b) In silico prediction of the RiSP749 N-terminal signal peptide according to SignalP v4.1 determined a 23 amino acids SP.
	(c) Prediction of RiSP749 putative NLS according to the LOCALIZER 1.0.4 online tool.
	(d) Prediction of RiSP749 effector as cytosolic according to EffectorP 3.0.
	(e) RiSP749 homologous nuclear-localized effector-like proteins. Broad homologous proteins were searched in NCBI using the full length effector protein sequence and further analyzed by predicted SP, NLS and effector-like nature. This search resulted in 31 potential homologous effector-like candidates with 29 of them having an NLS and only 6 of them having an SP. Tree was based on the 29 nuclear e…
	>XP_025167850.1 hypothetical protein GLOIN_2v1708442 [Rhizophagus irregularis DAOM 181602=DAOM 197198]
	MWYAKNFLQFLILIIQEMWYAKKYDPLQAGSIDGTDTVPHDHGILRAQNSNYVPPSDKDDVTSDPFHTIFVGRLNPDTTE
	ETLTQVFEKFGTIKKIRLVRNIVTGDSRGYAFIEFTHERSCQEAYRYAYKMTIDGRQILVDYERSRIMEGWIPRRMGGGF
	AGRKESGQLRFGARDRPFKRPLNIAVNQYMPEILPDQRFDDCWRHNANRRGTNSSSSATQNYRSIFQYSKDLHFNRQGKS
	SITGISNYNPRNSPDEERFTYNKRNESPSRFHHEKSIDSFSSRHRVHTNEFHQAENKYNQEKKFRRYSKSRSRSPPRYRH
	NNREKSEYRRSRSRDKNQDRYIHSKEKYKSHERRRNNEHRR
	>CAB5351747.1 unnamed protein product [Rhizophagus irregularis]
	MWYAKKYDPLQAGSIDGTDTVPHDHGILRAQNSNYVPPSDKDDVTSDPFHTIFVGRLNPDTTEETLTQVFEKFGTIKKIR
	LVRNIVTGDSRGYAFIEFTHERSCQEAYRYAYKMTIDGRQILVDYERSRIMEGWIPRRMGGGFAGRKESGQLRFGARDRP
	FKRPLNIAVNQYMPEILPDQRFDDCWRHNANRRGTNSSSSATQNYRSIFQYSKDLHFNRQGKSSITGISNYNPRNSPDEE
	RFTYNKRNESPSRFHHEKSIDSFSSRHRVHTNEFHQAENKYNQEKKFRRYSKSRSRSPPRYRHNNREKSEYRRSRSRDKN
	QDRYIHSKEKYKSHERRRNNEHRR
	>GBC20232.2 U11/U12 small nuclear ribonucleoprotein 35 kDa protein [Rhizophagus irregularis DAOM 181602=DAOM 197198]
	MWYAKNFLQFLILIIQEMWYAKKYDPLQAGSIDGTDTVPHDHGILRAQNSNYVPPSDKDDVTSDPFHTIFVGRLNPDTTE
	ETLTQVFEKFGTIKKIRLVRNIVTGDSRGYAFIEFTHERSCQEAYRYAYKMTIDGRQILVDYERSRIMEGWIPRRMGGGF
	AGRKESGQLRFGARDRPFKRPLNIAVNQYMPEILPDQRFDDCWRHNANRRGTNSSSSATQNYRSIFQYSKDLHFNRQGKS
	SITGISNYNPRNSPDEERFTYNKRNESPSRFHHEKSIDSFSSRHRVHTNEFHQAENKYNQEKKFRRSQEF
	>CAB4409891.1 unnamed protein product [Rhizophagus irregularis]
	MWYAKKYDPLQAGSIDGTDTVPHDHGILRAQNSNYVPPSDKDDVTSDPFHTIFVGRLNPDTTEETLTQVFEKFGTIKKIR
	LVRNIVTGDSRGYAFIEFTHERSCQEAYRYAYKMTIDGRQILVDYERSRIMEGWIPRRMGGGFAGRKESGQLRFGARDRP
	FKRPLNIAVNQYMPEILPDQRFDDCWRHNANRRGTNSSSSATQNYRSIFQYSKDLHFNRQGKSSITGISNYNPRNSPDEE
	RFTYNKRNESPSRFHHEKSIDSFSSRHRVHTNEFHQAENKYNQEKKFRRSQEF
	>PKY42017.1 RNA-binding domain-containing protein [Rhizophagus irregularis]
	MWYAKNFLQNLILIIQEMWYAKKYDPLQAGSIDGTDTVPHDHGILRAQNSNYVPPSDKDDVTSDPFHTIFVGRLNPDTTE
	ETLTQVFEKFGTIKKIRLVRNIVTGDSRGYAFIEFTHERSCQEAYRYAYKMTIDGRQILVDYERSRIMEGWIPRRMGGGF
	AGRKESGQLRFGARDRPFKRPLNIAVNQYMPEILPDQRFDDCWRHNANRRGTNSSSSATQNYRSIFQYSKDLHFNRQGKS
	SITGISNYNPRNSPDEERFTYNKRNESPSRFHHEKSIDSFSSRHRVHTNEFHQAENKYNQEKKFRRYSKSRSRSPPRYRH
	NNREKSEYRRSRSRDKNQDRYIHSKEKYKSHERRRNNEHRR
	>RGB27295.1 hypothetical protein C1646_718924 [Rhizophagus diaphanus] [Rhizophagus sp. MUCL 43196]
	MWYAKKYDPLQAGSIDGTDTVPHDHGILRAQNSNYVPPSDKDDVTSDPFHTIFVGRLNPDTTEETLTQVFEKFGTIKKIR
	LVRNIVTGDSRGYAFVEFTHERSCQEAYRYAYKMTIDGRQILVDYERSRIMEGWIPRRMGGGFAGRKESGQLRFGARDRP
	FKRPLNIAVNQYMPEILPDQRFDDCWRHNANRRGTNTSSSATQNYRSIFQYSKDLHFNRQGKLSITGISNYNPRNSPDEE
	RFTYNKRNESPSRFHHEKSIDSFSSRHRVHTNEFHQAENKYNQEKKFRRYSKSRSRSPPRYRHNNREKSEYRRSRSRDKN
	QDRYIHSKEKYKSHERRRNNEHRR
	>PKK76990.1 RNA-binding domain-containing protein [Rhizophagus irregularis]
	MWYAKNFLQFLILIIQEMWYAKKYDPLQAGSIDGTDTVPHDHGILRAQNSNYVPPSDKDDVTSDPFHTIFVGRLNPDTTE
	ETLTQVFEKFGTIKKIRLVRNIVTGDSRGYAFIEFTHERSCQEAYRYAYKMTIDGRQILVDYERSRIMEGWIPRRMGGGF
	AGRKESGQLRFGARDRPFKRPLNIAVNQYMPEILPDQRFDDCWRHNANGRGTNSSSSATQNYRSIFQYSKDLHFNRQGKS
	SITGISNYNPRNSPDEERFTYNKRNESPSRFHHEKSIDSFSSRHRVHTNEFHQAENKYNQEKKFRRYSKSRSRSPPRYRH
	NNREKSEYRRSRSRDKNQDRYIQKYKSHERRRNNEHRR
	>CAB4390261.1 unnamed protein product [Rhizophagus irregularis]
	MWYAKKYDPLQAGSIDGTDTVPHDHGILRAQNSNYVPPSDKDDVTSDPFHTIFVGRLNPDTTEETLTQVFEKFGTIKKIR
	LVRNIVTGDSRGYAFIEFTHERSCQEAYRYAYKMTIDGRQILVDYERSRIMEGWIPRRMGGGFAGRKESGQLRFGARDRP
	FKRPLNIAVNQYMPEILPDQRFDDCWRHNANGRGTNSSSSATQNYRSIFQYSKDLHFNRQGKSSITGISNYNPRNSPDEE
	RFTYNKRNESPSRFHHEKSIDSFSSRHRVHTNEFHQAENKYNQEKKFRRYSKSRSRSPPRYRHNNREKSEYRRSRSRDKN
	QDRYIQKYKSHERRRNNEHRR
	>CAG8487068.1 14718_t:CDS:2 [Rhizophagus irregularis]
	MWYAKNFLQFLILIIQEMWYAKKYDPLQAGSIDGTDTVPHDHGILRAQNSNYVPPSDKDDVTSDPFHTIFVGRLNPDTTE
	GNYIKFGTIKKIRLVRNIVTGDSRGYAFIEFTHERSCQEAYRYAYKMTIDGRQILVDYERSRIMEGWIPRRMGGGFAGRK
	ESGQLRFGARDRPFKRPLNIAVNQYMPEILPDQRFDDCWRHNANRRGTNSSSSATQNYRSIFQYSKDLHFNRQGKSSITG
	ISNYNPRNSPDEERFTYNKRNESPSRFHHEKSIDSFSSRHRVHTNEFHQAENKYNQEKKFRRYSKSRSRSPPRYRHNNRE
	KSEYRRSRSRDKNQDRYIHSKEKYKSHERRRNNEHRR
	>UZO15035.1 hypothetical protein OCT59_006473 [Rhizophagus irregularis]
	MWYAKNFLQFLILIIQEMWYAKKYDPLQAGSIDGTDTVPHDHGILRAQNSNYVPPSDKDDVTSDPFHTIFVGRLNPDTTE
	GNYIIRLVRNIVTGDSRGYAFIEFTHERSCQEAYRYAYKMTIDGRQILVDYERSRIMEGWIPRRMGGGFAGRKESGQLRF
	GARDRPFKRPLNIAVNQYMPEILPDQRFDDCWRHNANRRGTNSSSSATQNYRSIFQYSKDLHFNRQGKSSITGISNYNPR
	NSPDEERFTYNKRNESPSRFHHEKSIDSFSSRHRVHTNEFHQAENKYNQEKKFRRSQEF
	>CAB5382261.1 unnamed protein product [Rhizophagus irregularis]
	MWYAKNFLQFLILIIQEMWYAKKYDPLQAGSIDGTDTVPHDHGILRAQNSNYVPPSDKDDVTKTLTQVFEKFGTIKKIRL
	VRNIVTGDSRGYAFIEFTHERSCQEAYRYAYKMTIDGRQILVDYERSRIMEGWIPRRMGGGFAGRKESGQLRFGARDRPF
	KRPLNIAVNQYMPEILPDQRFDDCWRHNANGRGTNSSSSATQNYRSIFQYSKDLHFNRQGKSSITGISNYNPRNSPDEER
	FTYNKRNESPSRFHHEKSIDSFSSRHRVHTNEFHQAENKYNQEKKFRRYSKSRSRSPPRYRHNNREKSEYRRSRSRDKNQ
	DRYIQKYKSHERRRNNEHRR
	>GES87443.1 U11/U12 small nuclear ribonucleoprotein 35 kDa protein [Rhizophagus clarus]
	MRYAKKYDPHQEMWYAKKYDPLQAGSIDGTDTVPHDHGILRAQNSNYAPPSDKDDVTSDPFHTIFVGRLNPDTTEETLTQ
	VFEKFGTIKKIRLVRNIVTGDSRGYAFVEFTHERSCQEAYRYAYKMTIDGRQILVDYERSRIMEGWIPRRMGGGFAGRKE
	SGQLRFGARDRPFKRPLNVAVNQYMPEILPDQRFDDCWRHNANRRGINSSSSATQKYRSIFQYSKDLHFNRQGTGITSYD
	PRNNPDEERFTCNKRNESPSRVHHEKSIDSFSSRHRVHPNEFHQVENKYNQEKKFKRYSKSRSRSPPRYRHSNREKLEYR
	RSRSRDKNQDRYYHCSLTKNSRF
	>GBC01869.1 hypothetical protein RclHR1_04360014 [Rhizophagus clarus]
	MRYAKKYDPHQEMWYAKKYDPLQAGSIDGTDTVPHDHGILRAQNSNYAPPSDKDDVTSDPFHTIFVGRLNPDTTEETLTQ
	VFEKFGTIKKIRLVRNIVTGDSRGYAFVEFTHERSCQEAYRYAYKMTIDGRQILVDYERSRIMEGWIPRRMGGGFAGRKE
	SGQLRFGARDRPFKRPLNVAVNQYMPEILPDQRFDDCWRHNANRRGINSSSSATQKYRSIFQYSKDLHFNRQGTGITSYD
	PRNNPDEERFTCNKRNESPSRVHHEKSIDSFSSRHRVHPNEFHQVENKYNQEKKFKRYSKSRSRSPPRYRHSNREKLEYR
	RSRSRDKNQDRYVQKYKSHERRRNNKHRR
	>RIA97658.1 putative U11/U12 snRNP 35K [Glomus cerebriforme]
	MTLIKKYDPLQAGSIDGTDTVPHDHGILRAQNSNYVPPSDKVDVTGDPFHTIFVGRLNPETTEETLTQVFEKFGTIKKIR
	LVRNIITGDSRGYAFVEFIHERSCQEAYKMTIDGRQILVDYERSRIMEGWIPRRMGGGFAGRKESGQLRFGARDRPFKRP
	L
	>CAG8649512.1 16216_t:CDS:2 [Dentiscutata erythropus]
	MWYAKKYEPLQAGSIDGTDTVPHDHGILRAQNACYMPPSNEEGLTGDPLKTLFVGRLNPITTEKTLKNAFEKFGTIKHIR
	LVRNLGDSRGYAFIEFTHEKSCQEAYKNSYKMIIDDRQILTDYERSRTMEGWVPRRLGGGFGGRKESGQLRFGARDRPFK
	RPLHVAGNQSMPEILPEHR
	>CAG8723195.1 4247_t:CDS:2 [Gigaspora margarita]
	MWYAKKYEPLQAGSIDGTDTVPHDHGILRAQNACYVPPSNEEGLTSDPFKTLFVGRLNPITTEKTLKNAFEKFGSIKHIR
	LVRNLGDSRGYAFIEFTHEKSCQEAYKNSYKMIIDDRQILTDYERSRTMEGWVPRRLGGGFGGRKESGQLRFGARDRPFK
	RPLHVAGNQSMPEILPEHRFDDCWRRNSTTEIRHQHFETKNNRPAFQYSKDSQHSLIRHITGIDLTKHITGIDLIKHITG
	IRASTKSSFELTLLHCLDPKSDLTTR
	>RHZ69755.1 hypothetical protein Glove_279g39 [Diversispora epigaea]
	MWYAKKYDPLQAGSIDGTDTIPHDHAIARAQVSVFVKPTSESLTEDPLKTLFVGRLNPLTTEETLKKTFERFGSIKCARL
	VRNIITGDSRGYAFVEFDTENACQEAFKNSYNMTIDERQILTDYERGRVMEGWIPRRLGGGFGGRKESGQLRFGARDRPF
	KRPLHVTGNQAMPDIMSEQRFDDCWRRRTSSANKSIDDDKYFYYSDTNTTKNNNNNNRSNFQFKEYYRDHYRDHDHSDRH
	HEHGHSHHRNPELSPPRRHHEHGHSHHRNPELSPPRRHHHHHRRHSINEEDVTVTTNNTITNKNKNNELQLHYHNHHHHH
	YNNQHNKPNNNNNNNHHHRRSQDRYQDRSQDRYRDRSQDRYQDRSQDRYQDRSQDRYQYSSRDKNREKRNKSNRESNREY
	DSRI
	>CAG8640266.1 12969_t:CDS:2 [Entrophospora candida]
	MWYAKKYDPLQAGSIDGTDSVPHDHGIIRAQLSNYLPPRDNNDITSDPYKTLFVGRLNPITTEGTLRHLFEKFGSIKKVK
	LVCNLVTGDPRGYAFIEFDHEKACEDAYKNSYKLTIDDRMVLVDYERSRVMKGWIPRRLGGGFGGRKESGQLRFGAIDRP
	FKRPLHVVGNQNMPEILPDQKHEDCWRRQDKQRSKNDHYRNDRKKPDDRHSYSHDRNDVGDGNSSKICKDEED
	>CAG8613892.1 13457_t:CDS:2 [Entrophospora candida]
	MWYAKKYDPLQAGSIDGTDSVPHDHGIIRAQLSNYLPPRDNNDITSDPYKTLFVGRLNPITTEGTLRHLFEKFGSIKKVK
	LVCNLVTGDPRGYAFIEFDHEKACEDAYKNSYKLTIDDRMVLVDYERSRVMKGWIPRRLGGGFGGRKESGQLRFGAIDRP
	FKRPLHVVGNQNMPEILPDQKHEDCWRRQDKQRSKNDHYRNDRKKPDDRHSYSHDRNDVGDGNSSSRYNSSDS
	>KAF0476680.1 RNA-binding domain-containing protein [Gigaspora margarita]
	MWYAKKYEPLQAGSIDGTDTVPHDHGILRAQNACYVPPSNEEGLTSDPFKTLFVGRLNPITTEKTLKNTFEKFGSIKHIR
	LVRNLVTGDSRGYAFIEFTHEKSCQEAYKNSYKMIIDDRQILTDYERSRTMEGWVPRRLGGGFGGRKESGQLRFGARDRP
	FKRPLHVAGNQSMPEILPEHRFDDCWRRNSTTEIRHQHFETKNNRPAFQYPKDSQHSRSNGPRISRYHQPSSRSHQTHHR
	DRSHQTHYRDRSHQTHHRDRSHQTYHRD
	>RIB11208.1 hypothetical protein C2G38_2250294 [Gigaspora rosea]
	MWYAKKYEPLQAGSIDGTDTVPHDHGILRAQNASYVPPSNEEGLTSDPYKTLFVGRLNPITTEKTLKNAFEKFGSIKHIR
	LVRNLVTGDSRGYAFIEFTHEKSCQEAYKNSYKMIIDDRQILTDYERSRTMEGWIPRRLGGGFGGRKESGQLRFGARDRP
	FKRPLHVAGNQSMPEILPEHRFDDCWRRNSTTEIRHQHFETKNNRPAFQYPKDSQHSRTNGPRISRYHQPSSRSHQTHHR
	DRSHQTHYRDRSHQTHHRDRSHQTYHRD
	>ORY01562.1 RNA-binding domain-containing protein [Basidiobolus meristosporus CBS 931.73]
	MWYAKTYVPLQAGSIDGTDTVPHDHAVQRAQRARYIPPNDKNNVVSDPYKTLFVGRLNPETTEETLSTFFSRYGALNTTT
	LTRNIVTGDSRGYGFVEFQSERACRDAYMNANKATLDGRQILVDYERGRVMEGWIPRRLGGGFGGRKESGQLRFGARDRP
	FKRPL
	>CAG8689314.1 24213_t:CDS:2 [Cetraspora pellucida]
	MWYAKKYDPLQAGSIDGTDTVPHDHGILRAQNSCYAPPSNEEGLTSDPFKTLFVGRLNPITTEKTLKNTFEKFGTIKHIR
	LVRNIGDSRGYAFIEFVHEKSCQEAYKNSYKMTIDDRQILTDYERSRIMEGWTPRRLGGGFGGRKESGQLRFGARDRPFK
	RPLHVTGNQSMPEILPEYRFDDCWRRNSSSEMRHQHFETKNNRPVFQYSKESQHGRANGPRSNNNIPKSNLNEGRLTNDS
	RYQPSNRSHHRDVSGDSFSSLSYSTTSFNHSDYHQTKYHSERRYGHSRSRSRSPSRHHRSSRQYFRHKDRSRYRR
	>CAG8537363.1 11667_t:CDS:2 [Paraglomus brasilianum]
	MWYAKVYDPLTAGSIDGTDTIAHDHAVQRAQEAVYKPPSTKNPNITNDPINTIFVGRLNPQTTEGEYTLREIFERFGAIK
	KLLTGDSRGYAFIEYTHEKSCQDAYKNANRMTLDDKQILVDYERSHMMQGWVPRRLGGGFGGRKESGQLRFGARDRPFKR
	PFVMMIAGDETFFNRRISRTTNPPGQSSNKRPPLTSRLSRPIL
	>CAJ0759138.1 7294_t:CDS:2 [Entrophospora sp. SA101]
	MWYAKKYDPLQAGSIDGTDSVPHDHGIIRAQLSNYLPPRDNNDITSDPYKTLFVGRLNPITTEVTGDPRGYAFIEFDHEK
	ACEDAYKNSYKLTIDDRMVLVDYERSRVMKGWIPRRLGGGFGGRKESGQLRFGAIDRPFKRPLHVVGNQNMPEILPDQKH
	EDCWRRQDKQRSKNDHYRNDRKKPDDRHSYSHDRNDVGDGNSSSRYNSSDS
	>RUP47089.1 hypothetical protein BC936DRAFT_146141 [Jimgerdemannia flammicorona]
	MWYANIYFPVQAGSIDGTDTEPHDNAIARAQAATYRPPKGLLTDPARTIFVGRLSLDSTEDMLRAAFERYGAINDAKVIR
	NFVTGDSRGYAFIEFTHERSAQDAFRSANKTIIDGREILVDYERSRIMSGWVPRRLGGGFGGRKESGQLRFGARDRPFKK
	PLNINEDKLMPEITSNQRHPDCWRSAARPDITTPTSRDETTTSRPDEVPPRRSSVFDHGNHDRRHFSLHDDRPRDRYQWR
	PSERNLLDPSGVKGDRDREGRYHDLDVEVDVTVQGDRNARGAMELEDRDDDRALRSPRTTAWDLEEGRHREHQGRREKDR
	RSRSPMREKQKRDEMGREREENREKQREGGREREREREREREREKERERDRDRRREGDHRRRDGEYPEYRQEHREHREHR
	KHREHREHREHREHRGRGEERDKRPKQ
	>CAG8458120.1 11919_t:CDS:2 [Cetraspora pellucida]
	MWYAKKYDPLQAGSIDGTDTVPHDHGILRAQNSCYVPPSNEEGLTSDPFKTLFVGRLNPITTEKTLKNTFEKFGTIKHIR
	LVRNIVTGDSRGYAFIEFVHEKSCQEAYKNSYKMTIDDRQILTDYERSRIMEGWTPRRLGGGFGGRKESGQLRFGARDRP
	FKRPLHVTGNQSMPEILPEYRFDDCWRRNSPSEMRHQHFETKNNRPVFQYSKESQHGRANGPRSSNNIPKGNLNEGRLTN
	DSRYQPSNRSHHRDVSGDSFSSLSYSNTSFNHSDYHQTKYHSERRYGHSRSRSRSPSRHHRSSRQPFQTLRSSEIKYLKL
	ASLYVKVDKGINAIVVTLTSTT
	>CAI2184256.1 12034_t:CDS:2 [Funneliformis geosporum]
	MWYAKKYDPLQAGSIDGTDTVPHDHGILHVPPSDKDDVTSDPLHTIFVGRLNPETTEGEIWYNQKVADLTGDSRGYAFIE
	FLHERSCQEAYRYAYRMSIDGRQILVDYERNRMMEGWIPRRMGGGFAGRKESGQLRFGARDRPFKRPLNVAVNQYMPEIL
	PDQRFDDCWRRKTDKGDTNTSYIATPNYRSEFQYPKSSHFSRQDKSNVTGISNNQRSPRHRHSSRHREKSEHRRSRSRSP
	YNKDRYSDLGNHIHNRGKYKSHKRRKNNRDYEHRR
	>XP_018289265.1 hypothetical protein PHYBLDRAFT_114596 [Phycomyces blakesleeanus NRRL 1555(-)]
	MWYAKEYHPIQVGSIDGTDKIPHDAAVERAQQVKYRPPKLSTDPTKTIFVGRLNFDTTEDTLNQHFGQIGSIESLRLIRN
	QVTGASEGYAFITYDTTEAAKEAYQTAHQTIIDNHVILIDYERGRIMEGWVPRRLGGGFGGKKESGQLRFGARDRPFRRP
	M
	>XP_025167850.1 hypothetical protein GLOIN_2v1708442 _Rhizophagus irregularis DAOM 181602_DAOM 197198_ ; MatureChain: 24-361
	YDPLQAGSIDGTDTVPHDHGILRAQNSNYVPPSDKDDVTSDPFHTIFVGRLNPDTTEETL
	TQVFEKFGTIKKIRLVRNIVTGDSRGYAFIEFTHERSCQEAYRYAYKMTIDGRQILVDYE
	RSRIMEGWIPRRMGGGFAGRKESGQLRFGARDRPFKRPLNIAVNQYMPEILPDQRFDDCW
	RHNANRRGTNSSSSATQNYRSIFQYSKDLHFNRQGKSSITGISNYNPRNSPDEERFTYNK
	RNESPSRFHHEKSIDSFSSRHRVHTNEFHQAENKYNQEKKFRRYSKSRSRSPPRYRHNNR
	EKSEYRRSRSRDKNQDRYIHSKEKYKSHERRRNNEHRR
	>PKK76990.1 RNA-binding domain-containing protein _Rhizophagus irregularis_ ; MatureChain: 24-358
	YDPLQAGSIDGTDTVPHDHGILRAQNSNYVPPSDKDDVTSDPFHTIFVGRLNPDTTEETL
	TQVFEKFGTIKKIRLVRNIVTGDSRGYAFIEFTHERSCQEAYRYAYKMTIDGRQILVDYE
	RSRIMEGWIPRRMGGGFAGRKESGQLRFGARDRPFKRPLNIAVNQYMPEILPDQRFDDCW
	RHNANGRGTNSSSSATQNYRSIFQYSKDLHFNRQGKSSITGISNYNPRNSPDEERFTYNK
	RNESPSRFHHEKSIDSFSSRHRVHTNEFHQAENKYNQEKKFRRYSKSRSRSPPRYRHNNR
	EKSEYRRSRSRDKNQDRYIQKYKSHERRRNNEHRR
	>CAG8487068.1 14718_t_CDS_2 _Rhizophagus irregularis_ ; MatureChain: 24-357
	YDPLQAGSIDGTDTVPHDHGILRAQNSNYVPPSDKDDVTSDPFHTIFVGRLNPDTTEGNY
	IKFGTIKKIRLVRNIVTGDSRGYAFIEFTHERSCQEAYRYAYKMTIDGRQILVDYERSRI
	MEGWIPRRMGGGFAGRKESGQLRFGARDRPFKRPLNIAVNQYMPEILPDQRFDDCWRHNA
	NRRGTNSSSSATQNYRSIFQYSKDLHFNRQGKSSITGISNYNPRNSPDEERFTYNKRNES
	PSRFHHEKSIDSFSSRHRVHTNEFHQAENKYNQEKKFRRYSKSRSRSPPRYRHNNREKSE
	YRRSRSRDKNQDRYIHSKEKYKSHERRRNNEHRR
	>CAB5382261.1 unnamed protein product _Rhizophagus irregularis_ ; MatureChain: 24-340
	YDPLQAGSIDGTDTVPHDHGILRAQNSNYVPPSDKDDVTKTLTQVFEKFGTIKKIRLVRN
	IVTGDSRGYAFIEFTHERSCQEAYRYAYKMTIDGRQILVDYERSRIMEGWIPRRMGGGFA
	GRKESGQLRFGARDRPFKRPLNIAVNQYMPEILPDQRFDDCWRHNANGRGTNSSSSATQN
	YRSIFQYSKDLHFNRQGKSSITGISNYNPRNSPDEERFTYNKRNESPSRFHHEKSIDSFS
	SRHRVHTNEFHQAENKYNQEKKFRRYSKSRSRSPPRYRHNNREKSEYRRSRSRDKNQDRY
	IQKYKSHERRRNNEHRR
	>GBC20232.2 U11_U12 small nuclear ribonucleoprotein 35 kDa protein _Rhizophagus irregularis DAOM 181602_DAOM 197198_ ; MatureChain: 24-310
	YDPLQAGSIDGTDTVPHDHGILRAQNSNYVPPSDKDDVTSDPFHTIFVGRLNPDTTEETL
	TQVFEKFGTIKKIRLVRNIVTGDSRGYAFIEFTHERSCQEAYRYAYKMTIDGRQILVDYE
	RSRIMEGWIPRRMGGGFAGRKESGQLRFGARDRPFKRPLNIAVNQYMPEILPDQRFDDCW
	RHNANRRGTNSSSSATQNYRSIFQYSKDLHFNRQGKSSITGISNYNPRNSPDEERFTYNK
	RNESPSRFHHEKSIDSFSSRHRVHTNEFHQAENKYNQEKKFRRSQEF
	>UZO15035.1 hypothetical protein OCT59_006473 _Rhizophagus irregularis_ ; MatureChain: 24-299
	YDPLQAGSIDGTDTVPHDHGILRAQNSNYVPPSDKDDVTSDPFHTIFVGRLNPDTTEGNY
	IIRLVRNIVTGDSRGYAFIEFTHERSCQEAYRYAYKMTIDGRQILVDYERSRIMEGWIPR
	RMGGGFAGRKESGQLRFGARDRPFKRPLNIAVNQYMPEILPDQRFDDCWRHNANRRGTNS
	SSSATQNYRSIFQYSKDLHFNRQGKSSITGISNYNPRNSPDEERFTYNKRNESPSRFHHE
	KSIDSFSSRHRVHTNEFHQAENKYNQEKKFRRSQEF
