# Supplementary material for: Exploring the potential role of four Rhizophagus irregularis nuclear effectors: opportunities and technical limitations
Source: Front Plant Sci. 2024 Apr 24;15:1384496. doi: 10.3389/fpls.2024.1384496 (PMC11085264; doi:10.3389/fpls.2024.1384496)
Supplement: Supplementary file 3 [file Table_5.xlsx]

## Sheet: A
A. Differentially expressed genes (DEGs) with FDR < 0.1 upon RiSP749 induction in tomato hairy root cultures
	Row.names		logFC	logCPM	F	PValue	FDR	RiSP749_1	RiSP749_2	RiSP749_3	RiSP749_4	gfp_1	gfp_2	gfp_3	gfp_4
	Solyc03g032090.1	Amino acid transporter family protein (AHRD V1 **** D7LI10_ARALY); contains Interpro domain(s) IPR013057 Amino acid transporter, transmembrane	-1.05141	4.78083	47.0208	4.11e-07	0.00962535	19.9545	20.9151	26.8484	17.7175	51.085	41.3467	37.8501	46.8649
	Solyc03g115920.2	Zinc finger protein-like protein (AHRD V1 **-- Q1PEQ5_ARATH); contains Interpro domain(s) IPR002867 Zinc finger, C6HC-type	1.18838	6.15182	42.505	9.81e-07	0.0114852	98.3903	96.4966	78.2576	88.0771	32.0332	51.559	44.2654	30.5989
	Solyc03g082930.1	Ulp1 protease family C-terminal catalytic domain containing protein (AHRD V1 *-*- Q60D46_SOLDE)	1.28464	2.11353	38.0051	2.19e-06	0.0165794	6.04682	4.98192	4.87761	4.68446	2.19469	2.71126	1.83293	1.69732
	Solyc10g011970.1	Unknown Protein (AHRD V1)	1.236	3.0289	36.7262	2.83e-06	0.0165794	10.9707	7.98902	10.3164	9.92548	2.98852	5.96476	3.84916	3.81897
	Solyc02g078820.2	Lysine ketoglutarate reductase trans-splicing related 1 (AHRD V1 ***- Q8H767_ARATH); contains Interpro domain(s) IPR007877 Protein of unknown function DUF707	-0.482727	4.58824	33.6939	5.34e-06	0.0249895	22.8915	21.1395	22.1435	20.9177	28.531	33.6196	30.5184	29.043
	Solyc05g054020.1	Cc-nbs-lrr, resistance protein	1.98643	0.26917	32.2862	7.25e-06	0.028277	1.0366	1.34646	0.7338	1.34504	0.420261	0.361501	0.183293	0.141443
	Solyc04g079400.2	Protein serine/threonine kinase (AHRD V1 *-** D3BP85_POLPA); contains Interpro domain(s) IPR002290 Serine/threonine protein kinase	0.64208	4.44866	30.8901	9.89e-06	0.0330907	23.1075	23.4734	18.2155	21.0105	11.3003	15.7253	15.4425	12.4942
	Solyc06g076020.2	heat shock protein (AHRD V1 ***- B2D2G5_CAPSN); contains Interpro domain(s) IPR013126 Heat shock protein 70	-0.467954	7.18782	27.566	2.15e-05	0.062907	131.518	153.766	117.969	117.668	149.706	200.814	198.461	171.524
	Solyc03g119250.2	Calmodulin-binding protein (AHRD V1 **** Q9FKL6_ARATH); contains Interpro domain(s) IPR012416 Calmodulin binding protein-like	0.897067	4.00066	25.9845	3.17e-05	0.0687178	18.3132	14.9009	15.453	17.3464	7.05104	8.81158	9.48544	10.0896
	Solyc05g012210.2	Ninja-family protein 1 (AHRD V1 *-*- NNJA1_WHEAT); contains Interpro domain(s) IPR012463 Protein of unknown function DUF1675	-0.772921	5.11875	25.9406	3.23e-05	0.0687178	28.42	27.2435	29.611	29.962	38.1036	54.4962	61.5866	42.7159
	Solyc00g058890.1	Unknown Protein (AHRD V1)	-1.40432	4.20341	26.5944	2.82e-05	0.0687178	12.396	14.4969	10.0574	6.72521	28.4843	32.0832	30.9308	24.1868
	Solyc03g119530.2	LOB domain protein 42 (AHRD V1 ***- D7KWD0_ARALY); contains Interpro domain(s) IPR004883 Lateral organ boundaries, LOB	0.944374	7.07296	25.5532	3.65e-05	0.0712871	224.51	281.905	147.494	278.238	120.615	132.806	132.475	98.4446
	Solyc03g093560.1	Ethylene-responsive transcription factor 2 (AHRD V1 ***- B6U860_MAIZE); contains Interpro domain(s) IPR001471 Pathogenesis-related transcriptional factor and ERF, DNA-binding	1.30096	4.78084	25.1198	4.07e-05	0.0733671	34.8124	54.0381	22.3161	47.7258	10.3664	22.2775	19.4749	12.3056
	Solyc03g121960.2	Phospholipid diacylglycerol acyltransferase (AHRD V1 **** C5ME98_CANTT); contains Interpro domain(s) IPR003386 Lecithin:cholesterol acyltransferase	-0.315133	7.20162	24.057	5.17e-05	0.0742903	144.433	137.25	131.782	123.79	173.661	159.467	161.711	173.598
	Solyc04g078250.2	Manganese transport protein mntH (AHRD V1 **-* MNTH_LACBR); contains Interpro domain(s) IPR001046 Natural resistance-associated macrophage protein	-0.336815	5.51717	23.8966	5.39e-05	0.0742903	42.9756	41.9199	38.5461	40.7223	47.9564	51.8754	55.2172	52.2869
	Solyc04g081900.2	Nucleoredoxin 1 (AHRD V1 **-- A8I9L1_CHLRE); contains Interpro domain(s) IPR017936 Thioredoxin-like	-0.885335	3.82272	24.149	5.05e-05	0.0742903	12.3096	10.1882	14.2443	7.42092	19.5188	19.747	22.7742	19.6135
	Solyc10g050910.1	Unknown Protein (AHRD V1)	-0.983333	0.228929	24.4662	4.65e-05	0.0742903	0.734256	0.62835	0.690635	0.742092	1.54096	1.31044	1.28305	1.41443
	Solyc03g093930.2	Myb-related transcription factor (AHRD V1 **-* B2CZJ1_CAPAN); contains Interpro domain(s) IPR015495 Myb transcription factor	2.28069	2.88093	23.2706	6.56e-05	0.0821514	10.4524	5.92444	4.05748	14.7955	1.21409	2.39494	2.56611	1.03725
	Solyc03g114850.2	Squamosa promoter binding protein 3 (AHRD V1 *-*- Q1MU26_PHYPA); contains Interpro domain(s) IPR004333 Transcription factor, SBP-box	1.1559	0.979099	23.0917	6.67e-05	0.0821514	1.85724	2.06458	1.51076	2.08713	0.513652	1.26525	0.962291	0.612922
	Solyc03g079970.1	Unknown Protein (AHRD V1)	-11.3838	1.16536	24.379	7.03e-05	0.082281	0	0	0	0	55.9414	0	2.33699	1.03725
	Solyc06g034000.1	Myb-related transcription factor-like protein (AHRD V1 **-* Q9SPG6_ARATH); contains Interpro domain(s) IPR015495 Myb transcription factor	1.93007	-0.744443	20.9219	0.000120363	0.087398	1.12298	0.403939	0.863294	0.834854	0.186783	0.271126	0.183293	0.188591
	Solyc09g011560.2	Glutathione S-transferase-like protein (AHRD V1 **** A8DUB0_SOLLC); contains Interpro domain(s) IPR004046 Glutathione S-transferase, C-terminal	1.35776	5.14904	20.4626	0.000140589	0.087398	47.1652	26.0316	31.726	35.1566	9.75939	18.4365	17.3671	9.05238
	Solyc04g011960.1	Cc-nbs-lrr, resistance protein	1.13767	1.47223	20.6684	0.000129219	0.087398	3.45532	2.55828	3.49634	2.69008	1.21409	1.76232	1.28305	1.27299
	Solyc03g113370.2	Inactive ubiquitin carboxyl-terminal hydrolase 54 (AHRD V1 *-*- UBP54_MOUSE); contains Interpro domain(s) IPR006865 Protein of unknown function DUF629	0.649409	3.37756	21.1353	0.000113416	0.087398	12.0936	11.3103	11.1365	13.6359	7.28452	7.09445	7.69833	8.62805
	Solyc10g011810.2	Fatty acid delta-6 desaturase (AHRD V1 **** Q84KG6_9ERIC); contains Interpro domain(s) IPR012171 Fatty acid/sphingolipid desaturase	0.591186	4.85407	21.0187	0.000117156	0.087398	30.1477	31.4175	34.3159	29.4054	23.1143	20.967	17.9628	21.1222
	Solyc12g042360.1	Exostosin-like glycosyltransferase (AHRD V1 **-- A8I7L6_CHLRE); contains Interpro domain(s) IPR004263 Exostosin-like	-0.33164	5.60053	22.2158	8.43e-05	0.087398	43.4075	41.3813	44.028	46.3808	59.7704	50.5649	51.7346	58.4161
	Solyc03g007040.2	Glutathione-regulated potassium-efflux system protein (AHRD V1 **** Q8PYD0_METMA); contains Interpro domain(s) IPR006153 Cation/H+ exchanger	-0.337583	4.94736	20.2462	0.000145582	0.087398	28.9383	26.4805	31.5102	27.2719	36.6094	33.4388	36.6129	37.6711
	Solyc06g074740.2	Vacuolar protein sorting-associated protein 41 homolog (AHRD V1 ***- B5X3G5_SALSA); contains Interpro domain(s) IPR016902 Vacuolar protein sorting-associated protein 41 IPR019782 WD40 repeat 2 IPR019775 WD40 repeat, conserved site IPR017986 WD40 repeat, region	-0.352051	6.46971	20.6497	0.000129899	0.087398	79.2997	81.3713	92.2429	74.2556	105.439	94.2161	109.151	108.817
	Solyc01g108540.2	Acetyl esterase (AHRD V1 *--- AES_SHIFL); contains Interpro domain(s) IPR013094 Alpha/beta hydrolase fold-3	-0.412819	5.52603	21.4308	0.000104505	0.087398	41.4207	41.0671	41.4381	30.2866	51.8321	50.5197	51.4596	51.5326
	Solyc07g064900.2	Extracellular ligand-gated ion channel (AHRD V1 ***- D7LAY2_ARALY)	-0.474046	6.12879	21.3788	0.000106015	0.087398	59.4316	64.8098	69.6246	61.269	95.8194	90.6915	81.7489	86.139
	Solyc12g088760.1	Subtilisin-like protease (AHRD V1 **-- Q38708_ALNGL); contains Interpro domain(s) IPR015500 Peptidase S8, subtilisin-related	-0.500899	5.84868	20.4891	0.000135912	0.087398	54.7237	46.4979	55.5098	39.9802	77.5614	67.1488	59.9828	73.7392
	Solyc11g066860.1	Os02g0448600 protein (Fragment) (AHRD V1 *--- Q0E1G8_ORYSJ)	-0.62519	3.23983	20.3197	0.000142578	0.087398	8.81108	7.04649	9.79838	7.56006	12.9347	13.3303	12.7847	12.2113
	Solyc04g054370.1	RING finger protein 13 (AHRD V1 *-*- B5X4J4_SALSA); contains Interpro domain(s) IPR018957 Zinc finger, C3HC4 RING-type	-0.652345	3.70419	21.1874	0.000111787	0.087398	12.3528	11.4449	12.9494	9.78634	14.7558	19.8374	19.2916	19.2835
	Solyc12g098710.1	15-cis-zeta-carotene isomerase	-0.672736	4.76286	21.4032	0.000105305	0.087398	23.9713	27.9167	21.3665	20.5003	36.2825	40.1266	43.4405	29.6088
	Solyc02g079290.2	SELF PRUNING 2G	-0.865688	3.16288	20.3517	0.000141295	0.087398	7.51533	8.25831	6.43154	6.30778	8.5453	17.5328	16.4048	9.47671
	Solyc01g111630.2	Glyoxylate/hydroxypyruvate reductase B (AHRD V1 **** GHRB_YERPS); contains Interpro domain(s) IPR006140 D-isomer specific 2-hydroxyacid dehydrogenase, NAD-binding	-1.29737	1.30753	21.127	0.000113678	0.087398	1.77085	1.21182	0.776964	0.834854	2.80174	2.71126	4.1241	1.69732
	Solyc03g096670.2	Integrin-linked kinase-associated serine/threonine phosphatase 2C (AHRD V1 *-** ILKAP_RAT); contains Interpro domain(s) IPR015655 Protein phosphatase 2C	-1.53236	4.80491	20.8099	0.000127581	0.087398	19.9545	11.9835	20.3306	15.2593	26.7099	57.9305	72.2176	38.5669
	Solyc08g083130.2	Homeobox leucine zipper protein (AHRD V1 *-*- B8YIB0_MIRJA); contains Interpro domain(s) IPR001356 Homeobox	-1.80945	2.26005	20.6188	0.000134572	0.087398	3.28256	2.10946	2.58988	2.87561	4.296	11.7488	14.8009	7.26076
	Solyc02g072540.2	CBL-interacting protein kinase 16 (AHRD V1 **** C4P7W5_VITVI); contains Interpro domain(s) IPR002290 Serine/threonine protein kinase	-3.6387	-0.530361	20.6551	0.000131404	0.087398	0.0863831	0	0.388482	0	0.373565	2.53051	2.42864	0.942956
	Solyc02g091050.2	Multidrug resistance protein mdtK (AHRD V1 ***- MDTK_ERWCT); contains Interpro domain(s) IPR015521 MATE family transporter related protein	-0.592524	5.07321	19.9463	0.00015857	0.0928151	33.2575	28.1411	31.726	25.5558	47.4428	42.386	36.567	52.617
	Solyc07g014690.2	Potassium transporter (AHRD V1 **** A0MNZ1_THEHA); contains Interpro domain(s) IPR003445 Cation transporter	-2.62686	1.12122	19.9265	0.000163589	0.0934173	0.388724	0.448821	1.51076	1.29866	4.34269	8.31452	6.2778	3.67753
	Solyc06g036410.1	SGT1-2 (AHRD V1 ***- A5H2U4_SOLLC); contains Interpro domain(s) IPR011990 Tetratricopeptide-like helical	1.51558	0.131145	18.6492	0.000231171	0.0991243	1.5117	0.807878	0.906458	1.15952	0.233478	0.723002	0.229117	0.330035
	Solyc07g054770.1	Wound induced protein (AHRD V1 ***- B6SKC8_MAIZE)	1.47793	3.29847	18.9146	0.000218958	0.0991243	21.5958	32.8986	11.6976	28.1531	8.73208	10.8902	7.37756	6.83643
	Solyc08g074690.2	Polyphenol oxidase (AHRD V1 ***- C0LU17_9ROSI); contains Interpro domain(s) IPR016213 Polyphenol oxidase, plant	0.943364	6.63327	18.6449	0.000236947	0.0991243	86.5991	173.11	94.9623	194.335	67.8021	79.982	62.778	74.8707
	Solyc12g094640.1	Glyceraldehyde-3-phosphate dehydrogenase B (AHRD V1 ***- B4F8L7_MAIZE); contains Interpro domain(s) IPR000173 Glyceraldehyde 3-phosphate dehydrogenase	0.911995	1.79053	18.6973	0.000227917	0.0991243	3.88724	2.55828	3.62583	3.57132	1.54096	2.44013	1.51217	1.74447
	Solyc09g089680.2	1-aminocyclopropane-1-carboxylate oxidase-like protein (AHRD V1 **-* Q9LTH7_ARATH); contains Interpro domain(s) IPR005123 Oxoglutarate and iron-dependent oxygenase	0.618126	5.37918	19.0529	0.000205634	0.0991243	50.4477	35.3671	49.1214	38.496	31.7063	31.5861	23.9198	25.7899
	Solyc02g067660.2	Phytoalexin deficient 4 (Fragment) (AHRD V1 **-- B2BDV5_ARALY); contains Interpro domain(s) IPR002921 Lipase, class 3	0.605331	5.8549	19.383	0.0001872	0.0991243	67.5084	61.8925	53.4379	74.4875	35.5354	52.1013	49.3976	32.0605
	Solyc02g077890.2	E3 ubiquitin-protein ligase RING1 (AHRD V1 *-*- B0WQV3_CULQU); contains Interpro domain(s) IPR001841 Zinc finger, RING-type IPR017907 Zinc finger, RING-type, conserved site	0.339342	3.70286	19.0576	0.000205031	0.0991243	14.3828	15.9332	13.9854	14.0534	11.0669	12.0651	12.3265	10.6554
	Solyc03g007240.2	Spermidine synthase 1 (AHRD V1 **** B6TA19_MAIZE); contains Interpro domain(s) IPR001045 Spermine synthase	-0.371288	7.35364	18.5666	0.000236893	0.0991243	165.553	139.224	150.084	151.294	197.336	212.246	189.25	185.244
	Solyc02g085700.1	Geranylgeranyl pyrophosphate synthase (AHRD V1 ***- D0FZ25_9ASTE); contains Interpro domain(s) IPR000092 Polyprenyl synthetase	-0.387554	4.42296	18.5638	0.000237089	0.0991243	21.0343	18.9851	18.3882	20.3148	24.5152	25.5762	27.9523	24.9412
	Solyc01g107800.2	Expressed protein (Fragment) (AHRD V1 *-*- B3VV16_POPTN); contains Interpro domain(s) IPR006514 Protein of unknown function DUF579, plant	-0.483428	3.22069	18.9033	0.000214507	0.0991243	7.81767	7.71973	9.06458	8.39492	11.1136	14.2341	9.89785	10.8911
	Solyc07g063930.2	Solute carrier family 22 member 2 (AHRD V1 *-*- B5X477_SALSA); contains Interpro domain(s) IPR016196 Major facilitator superfamily, general substrate transporter	-0.490887	4.30732	19.3451	0.000188559	0.0991243	20.6024	16.9654	17.05	15.1201	23.6747	24.4013	25.157	24.7997
	Solyc04g015200.2	6-phosphofructokinase 2 (AHRD V1 ***- B6TE72_MAIZE); contains Interpro domain(s) IPR012004 Pyrophosphate-dependent phosphofructokinase TP0108	-0.807128	3.68831	18.8315	0.000219083	0.0991243	10.4524	11.041	10.6617	8.99787	14.4756	19.747	21.537	16.266
	Solyc03g080060.1	Receptor-like kinase (AHRD V1 **** A7VM32_MARPO); contains Interpro domain(s) IPR001220 Legume lectin, beta chain	-1.17156	5.21439	19.282	0.000196797	0.0991243	31.8754	19.5686	31.8555	20.2684	40.0182	77.4064	64.0152	51.9569
	Solyc09g098590.2	Sucrose synthase (AHRD V1 **** Q84T18_SOLTU); contains Interpro domain(s) IPR012820 Sucrose synthase, plants and cyanobacteria IPR000368 Sucrose synthase	-1.27724	4.16375	18.8172	0.000225277	0.0991243	14.3828	8.39296	17.2227	8.95149	22.3672	30.5468	36.3379	29.5145
	Solyc01g018020.1	Transketolase-like protein (AHRD V1 ***- Q8LE99_ARATH); contains Interpro domain(s) IPR005478 Bacterial transketolase	-3.84717	-1.42158	18.9916	0.000209024	0.0991243	0.0431915	0.0448821	0	0.0463808	0.373565	0.497064	0.824821	0.518626

## Sheet: B
B. Differentially expressed genes (DEGs) with FDR < 0.05 upon GLOIN707 induction in tomato hairy root cultures
	Row.names		logFC	logCPM	F	PValue	FDR	Gloin707_1	Gloin707_2	Gloin707_3	Gloin707_4	gfp_1	gfp_2	gfp_3	gfp_4
	Solyc02g078820.2	Lysine ketoglutarate reductase trans-splicing related 1 (AHRD V1 ***- Q8H767_ARATH); contains Interpro domain(s) IPR007877 Protein of unknown function DUF707	-0.689838	4.58824	68.1763	1.67838e-08	0.000392959	20.3693	20.6922	15.8044	18.5791	28.531	33.6196	30.5184	29.043
	Solyc04g078640.1	Ethylene-responsive transcription factor 5 (AHRD V1 *-*- EF102_ARATH); contains Interpro domain(s) IPR001471 Pathogenesis-related transcriptional factor and ERF, DNA-binding	-1.56114	4.77022	51.7699	1.99882e-07	0.000935966	15.5299	12.1114	9.87774	5.51635	29.0447	40.8044	31.6181	25.5541
	Solyc05g053360.2	Unknown Protein (AHRD V1)	-0.65465	5.03657	52.8819	1.55128e-07	0.000935966	21.6451	23.1055	22.4494	22.0654	36.6094	35.6982	34.0926	34.135
	Solyc07g019440.2	Glucose-1-phosphate adenylyltransferase (AHRD V1 **** P93223_SOLLC); contains Interpro domain(s) IPR011831 Glucose-1-phosphate adenylyltransferase	-0.570904	6.21283	54.2336	1.25248e-07	0.000935966	61.8997	64.2664	53.0255	56.7522	84.4724	91.8664	85.094	89.0622
	Solyc08g068290.2	Os01g0786800 protein (Fragment) (AHRD V1 ***- Q0JIP0_ORYSJ); contains Interpro domain(s) IPR002781 Protein of unknown function DUF81	-0.668254	6.60515	51.3966	1.97121e-07	0.000935966	80.3332	70.836	61.5114	68.844	110.482	111.116	101.911	123.904
	Solyc06g008090.2	Myosin XI-2 (AHRD V1 ***- B0CN59_NICBE); contains Interpro domain(s) IPR001609 Myosin head, motor region	0.457331	5.79466	49.9798	2.48856e-07	0.000971077	61.9877	63.5066	65.9564	64.9164	44.1741	51.0168	47.2897	44.2246
	Solyc03g032090.1	Amino acid transporter family protein (AHRD V1 **** D7LI10_ARALY); contains Interpro domain(s) IPR013057 Amino acid transporter, transmembrane	-1.04145	4.78083	46.1559	4.77991e-07	0.00159874	26.7924	21.8988	19.1718	18.1819	51.085	41.3467	37.8501	46.8649
	Solyc04g054370.1	RING finger protein 13 (AHRD V1 *-*- B5X4J4_SALSA); contains Interpro domain(s) IPR018957 Zinc finger, C3HC4 RING-type	-0.957025	3.70419	44.7651	6.1146e-07	0.00178951	12.0544	9.96621	7.13892	8.51724	14.7558	19.8374	19.2916	19.2835
	Solyc01g112230.2	PGPS/NH21 (AHRD V1 **-- Q9ZTM1_PETHY); contains Interpro domain(s) IPR000316 Plant EC metallothionein-like protein, family 15	-2.13787	2.63392	43.9364	7.39658e-07	0.00192418	4.57538	2.81557	1.70616	1.7211	9.01226	10.7998	16.9546	10.9383
	Solyc09g011560.2	Glutathione S-transferase-like protein (AHRD V1 **** A8DUB0_SOLLC); contains Interpro domain(s) IPR004046 Glutathione S-transferase, C-terminal	1.9744	5.14904	42.373	1.00521e-06	0.0023535	42.1463	60.2888	69.6381	42.7627	9.75939	18.4365	17.3671	9.05238
	Solyc10g081300.1	Metacaspase 7 (AHRD V1 *-*- D7KWG9_ARALY); contains Interpro domain(s) IPR011600 Peptidase C14, caspase catalytic	1.2231	3.00984	40.1698	1.43373e-06	0.00305164	12.3183	8.98299	12.9309	10.6797	4.2493	5.96476	4.94892	4.05471
	Solyc09g089650.1	At1g04330 (Fragment) (AHRD V1 ***- B0FVZ1_ARATH)	-0.895636	2.2303	39.5271	1.62329e-06	0.00316717	3.43154	3.26248	3.05312	2.73611	5.74356	7.23002	5.36133	4.90337
	Solyc05g012210.2	Ninja-family protein 1 (AHRD V1 *-*- NNJA1_WHEAT); contains Interpro domain(s) IPR012463 Protein of unknown function DUF1675	-0.946247	5.11875	38.5407	1.99412e-06	0.00333487	32.1157	28.3344	22.4494	19.2852	38.1036	54.4962	61.5866	42.7159
	Solyc06g072530.2	UPF0497 membrane protein 8 (AHRD V1 ***- U4978_VITVI); contains Interpro domain(s) IPR006459 Uncharacterised protein family UPF0497, trans-membrane plant subgroup	-1.22747	2.12185	38.7907	1.87447e-06	0.00333487	2.41967	2.94964	2.55923	3.04502	6.91095	6.05514	7.19427	5.56344
	Solyc03g114850.2	Squamosa promoter binding protein 3 (AHRD V1 *-*- Q1MU26_PHYPA); contains Interpro domain(s) IPR004333 Transcription factor, SBP-box	1.43054	0.979099	35.7467	3.46293e-06	0.00492577	3.07959	1.51951	2.20004	2.2948	0.513652	1.26525	0.962291	0.612922
	Solyc06g036410.1	SGT1-2 (AHRD V1 ***- A5H2U4_SOLLC); contains Interpro domain(s) IPR011990 Tetratricopeptide-like helical	2.04687	0.131145	34.9365	4.09986e-06	0.00492577	1.58379	1.47482	1.48166	1.80936	0.233478	0.723002	0.229117	0.330035
	Solyc07g014690.2	Potassium transporter (AHRD V1 **** A0MNZ1_THEHA); contains Interpro domain(s) IPR003445 Cation transporter	-3.80377	1.12122	34.8164	4.4181e-06	0.00492577	0.571923	0.670373	0.224494	0.132392	4.34269	8.31452	6.2778	3.67753
	Solyc07g064900.2	Extracellular ligand-gated ion channel (AHRD V1 ***- D7LAY2_ARALY)	-0.605295	6.12879	34.7104	4.29946e-06	0.00492577	64.1434	63.9089	54.148	50.7504	95.8194	90.6915	81.7489	86.139
	Solyc10g086240.1	Glucosyltransferase (AHRD V1 ***- A7M6J0_DIACA); contains Interpro domain(s) IPR002213 UDP-glucuronosyl/UDP-glucosyltransferase	1.31479	5.47057	34.8787	4.36107e-06	0.00492577	51.5611	82.143	63.8461	84.1133	17.4642	38.4095	37.1627	20.1321
	Solyc12g094640.1	Glyceraldehyde-3-phosphate dehydrogenase B (AHRD V1 ***- B4F8L7_MAIZE); contains Interpro domain(s) IPR000173 Glyceraldehyde 3-phosphate dehydrogenase	1.26286	1.79053	36.1046	3.21651e-06	0.00492577	4.97133	2.68149	5.29806	4.45721	1.54096	2.44013	1.51217	1.74447
	Solyc12g094650.1	Genomic DNA chromosome 5 P1 clone MFC19 (AHRD V1 ***- Q9FHI2_ARATH); contains Interpro domain(s) IPR007658 Protein of unknown function DUF594	1.29626	4.31529	35.3734	3.90951e-06	0.00492577	24.0208	25.5635	30.4414	29.8765	9.99286	14.7763	11.2267	8.72234
	Solyc02g078910.2	Endonuclease (AHRD V1 **** Q6B782_SOLTU); contains Interpro domain(s) IPR003154 S1/P1 nuclease	0.896301	4.51134	34.3402	4.64945e-06	0.00494807	31.5877	37.4515	29.6332	24.978	14.7558	16.2675	21.9494	13.4371
	Solyc00g058890.1	Unknown Protein (AHRD V1)	-1.60654	4.20341	34.2251	5.00176e-06	0.00509158	12.7143	8.62546	10.2818	6.35483	28.4843	32.0832	30.9308	24.1868
	Solyc02g076690.2	Cathepsin B-like cysteine proteinase (AHRD V1 **-* CYSP_SCHMA); contains Interpro domain(s) IPR013128 Peptidase C1A, papain	1.13814	2.78867	33.5112	5.55041e-06	0.00519807	9.19476	10.9941	14.5921	11.2534	5.88365	4.3832	5.4988	5.13911
	Solyc10g078270.1	Nodulin MtN21 family protein (Fragment) (AHRD V1 *-*- C0KY45_9BRAS); contains Interpro domain(s) IPR000620 Protein of unknown function DUF6, transmembrane	-1.45416	6.46523	33.8938	5.36497e-06	0.00519807	60.1839	50.993	53.4745	40.1149	131.868	168.414	114.833	145.97
	Solyc01g099880.2	RAG1-activating protein 1 homolog (AHRD V1 **-- R1AP1_DANRE); contains Interpro domain(s) IPR018179 RAG1-activating protein 1 homologue	-2.89873	1.07122	33.2528	6.00825e-06	0.00521004	0.615917	0.402224	0.538786	0.353046	1.58765	4.42838	5.91121	2.45169
	Solyc02g087170.2	GPI ethanolamine phosphate transferase (AHRD V1 ***- C1GMZ7_PARBD); contains Interpro domain(s) IPR017852 GPI ethanolamine phosphate transferase 1, C-terminal	-0.50661	3.60297	33.2622	5.85668e-06	0.00521004	9.54671	7.77632	6.73483	8.42898	10.2263	11.794	12.8305	11.3155
	Solyc02g062140.2	Armadillo/beta-catenin repeat family protein (AHRD V1 ***- D7MDH4_ARALY); contains Interpro domain(s) IPR011989 Armadillo-like helical	0.732492	3.5071	32.0899	7.5671e-06	0.00585339	13.1982	13.6756	13.5146	14.3866	6.444	8.99233	10.7685	6.74214
	Solyc04g082290.2	Os03g0133300 protein (Fragment) (AHRD V1 ***- Q0DVF0_ORYSJ)	-0.979059	3.79167	32.103	7.54516e-06	0.00585339	11.3945	8.22324	8.48588	7.5905	16.6236	12.7881	20.758	20.2264
	Solyc06g068960.1	Calmodulin (AHRD V1 ***- D3PJ43_9MAXI); contains Interpro domain(s) IPR011992 EF-Hand type	0.868372	2.92459	32.1305	7.49962e-06	0.00585339	8.22689	10.0556	10.3716	9.97356	4.90304	5.69364	5.31551	5.23341
	Solyc06g073940.2	Unknown Protein (AHRD V1)	-1.21029	2.47104	31.9818	7.75018e-06	0.00585339	2.2437	4.7373	3.05312	2.73611	7.70478	8.99233	6.69021	6.17636
	Solyc01g005140.2	Cytochrome b561 (AHRD V1 ***- Q3LGX5_CITLA); contains Interpro domain(s) IPR006593 Cytochrome b561/ferric reductase transmembrane	-1.66301	3.16164	32.003	8.01878e-06	0.00586699	4.79535	3.97754	1.93065	2.64785	9.05895	12.7881	12.2348	8.25087
	Solyc01g080260.2	At4g14280-like protein (Fragment) (AHRD V1 *-*- C7FD87_ARALP); contains Interpro domain(s) IPR011989 Armadillo-like helical	1.20728	3.62311	31.1004	9.58754e-06	0.00599514	15.5299	15.1951	18.3187	15.4458	4.20261	7.32039	8.88973	7.4965
	Solyc02g071820.2	Receptor like kinase, RLK	1.24845	4.78126	31.3529	9.31693e-06	0.00599514	30.1359	37.1833	30.3965	51.7213	11.347	13.1044	22.6367	15.7945
	Solyc03g093930.2	Myb-related transcription factor (AHRD V1 **-* B2CZJ1_CAPAN); contains Interpro domain(s) IPR015495 Myb transcription factor	2.66392	2.88093	31.5186	8.98032e-06	0.00599514	5.80722	13.4521	13.335	13.3275	1.21409	2.39494	2.56611	1.03725
	Solyc03g115920.2	Zinc finger protein-like protein (AHRD V1 **-- Q1PEQ5_ARATH); contains Interpro domain(s) IPR002867 Zinc finger, C6HC-type	1.02248	6.15182	31.6158	8.7891e-06	0.00599514	74.086	85.6736	87.6425	74.581	32.0332	51.559	44.2654	30.5989
	Solyc04g009910.2	Calcium-dependent protein kinase 2 (AHRD V1 **** B4FZS4_MAIZE); contains Interpro domain(s) IPR002290 Serine/threonine protein kinase	-1.54591	2.82669	31.1256	9.58202e-06	0.00599514	4.88334	5.58644	4.40009	4.10416	16.9505	15.0475	7.51503	15.936
	Solyc08g080660.1	Osmotin-like protein (Fragment) (AHRD V1 **-- Q8S4L1_SOLNI); contains Interpro domain(s) IPR001938 Thaumatin, pathogenesis-related	1.45234	8.81514	31.1581	9.7303e-06	0.00599514	589.829	1091.5	598.681	781.865	198.41	297.967	403.475	219.002
	Solyc04g079400.2	Protein serine/threonine kinase (AHRD V1 *-** D3BP85_POLPA); contains Interpro domain(s) IPR002290 Serine/threonine protein kinase	0.636482	4.44866	30.3531	1.11768e-05	0.00670983	19.2694	23.9546	18.8575	23.3893	11.3003	15.7253	15.4425	12.4942
	Solyc11g066860.1	Os02g0448600 protein (Fragment) (AHRD V1 *--- Q0E1G8_ORYSJ)	-0.758912	3.23983	29.6997	1.29872e-05	0.00760173	8.66683	7.77632	6.68993	7.14919	12.9347	13.3303	12.7847	12.2113
	Solyc04g049580.2	Similarity the ORF shows strong similarity to EST 5419 - Aspergillus oryzae (AHRD V1 ***- A2Q8A7_ASPNC)	0.575893	3.32688	29.4609	1.37261e-05	0.00771341	11.2625	12.022	12.9309	13.1068	6.95765	9.08271	9.30214	7.73224
	Solyc07g043240.2	Pectinesterase (AHRD V1 **** B9S4Z6_RICCO); contains Interpro domain(s) IPR000070 Pectinesterase, catalytic	1.14484	3.09477	29.4263	1.38369e-05	0.00771341	10.6906	10.5472	15.4901	11.7829	3.73565	7.13964	6.36945	4.66763
	Solyc01g102940.2	Methionine s-methyltransferase (AHRD V1 **** B9N0J3_POPTR); contains Interpro domain(s) IPR015424 Pyridoxal phosphate-dependent transferase, major region	0.443222	6.64759	28.5718	1.69052e-05	0.00862757	114.385	111.818	112.067	114.652	85.0794	80.8406	74.4171	92.7869
	Solyc02g071870.2	Receptor like kinase, RLK	0.828109	4.29376	28.209	1.84247e-05	0.00862757	20.7212	27.1277	23.976	22.9039	12.0942	16.132	13.8387	11.2683
	Solyc03g007960.2	Beta-carotene hydroxylase 2	-2.08511	3.31155	28.9476	1.61083e-05	0.00862757	7.08305	4.60323	2.42454	2.47132	8.12504	20.0181	29.1895	13.1071
	Solyc03g082930.1	Ulp1 protease family C-terminal catalytic domain containing protein (AHRD V1 *-*- Q60D46_SOLDE)	1.10921	2.11353	28.2601	1.82022e-05	0.00862757	3.95947	4.7373	5.65725	3.88351	2.19469	2.71126	1.83293	1.69732
	Solyc03g121470.2	Unknown Protein (AHRD V1)	1.16575	1.68934	28.308	1.7996e-05	0.00862757	4.35541	3.97754	4.40009	3.97177	2.148	1.8075	2.06205	1.41443
	Solyc05g015480.2	Cysteine desulfurase (AHRD V1 *-*- C1GS28_PARBA)	-0.610971	4.63895	28.3246	1.79254e-05	0.00862757	19.6654	21.4966	19.6657	20.0354	31.8931	35.879	27.5857	28.1472
	Solyc09g091030.2	Beta-amylase (AHRD V1 **** E0AE02_SOLLC); contains Interpro domain(s) IPR013781 Glycoside hydrolase, subgroup, catalytic core	-0.999191	6.64036	28.3833	1.83858e-05	0.00862757	98.9867	63.1938	60.6134	67.6084	114.918	163.579	147.093	154.928
	Solyc12g057030.1	Unknown Protein (AHRD V1)	2.30503	0.782975	28.3793	1.7694e-05	0.00862757	2.02373	3.7094	1.88575	2.03002	0.513652	0.903752	0.229117	0.282887
	Solyc04g078860.2	Glutamate-gated kainate-type ion channel receptor subunit GluR5 (AHRD V1 **** B9MVR4_POPTR); contains Interpro domain(s) IPR015683 Glutamate receptor-related	1.41813	4.3796	28.2368	1.90325e-05	0.00873672	34.0074	32.8483	31.4292	17.6964	7.518	14.7763	13.4721	7.5908
	Solyc08g083280.2	Alcohol dehydrogenase 2 (AHRD V1 **** B6TDN5_MAIZE); contains Interpro domain(s) IPR002085 Alcohol dehydrogenase superfamily, zinc-containing	-0.631777	6.97513	27.992	1.94042e-05	0.00873672	110.777	99.1258	93.4794	85.9668	161.614	149.571	158.778	133.334
	Solyc03g083010.2	Hydrolase alpha/beta fold family protein (AHRD V1 ***- D7MSC9_ARALY); contains Interpro domain(s) IPR000073 Alpha/beta hydrolase fold-1	-0.488052	4.25166	27.757	2.05288e-05	0.00890075	17.2457	16.3571	14.0982	13.1951	22.3672	18.6625	20.0248	24.3754
	Solyc12g006040.1	Nbs, resistance protein fragment	0.98347	1.61957	27.834	2.01525e-05	0.00890075	3.78349	3.53063	3.41231	3.61872	1.91452	1.8075	2.19952	1.32014
	Solyc08g080130.2	Phospholipase D (AHRD V1 **** Q9XGT0_GOSHI); contains Interpro domain(s) IPR011402 Phospholipase D, plant	0.428459	6.88417	27.5033	2.18226e-05	0.0092897	140.913	136.041	136.986	129.391	95.6326	110.529	97.7871	99.7648
	Solyc03g116390.2	Late embryogenesis abundant protein (AHRD V1 ***- Q2QKE8_CATRO)	-2.90231	-0.0528312	27.0051	2.46281e-05	0.0102967	0.571923	0.402224	0.134697	0.132392	1.44756	1.94307	2.9327	3.11176
	Solyc04g049670.2	Pseudo response regulator (AHRD V1 ***- B9HM08_POPTR); contains Interpro domain(s) IPR010402 CCT domain	0.469864	7.01723	26.6773	2.66867e-05	0.0105002	147.424	142.566	142.599	149.294	113.751	88.7936	108.83	108.77
	Solyc05g007790.2	UPF0497 membrane protein 1 (AHRD V1 ***- U4971_SOLDE); contains Interpro domain(s) IPR006459 Uncharacterised protein family UPF0497, trans-membrane plant subgroup	-1.81734	2.94191	26.8864	2.63055e-05	0.0105002	4.35541	4.7373	1.97555	2.33893	16.8104	9.62496	8.01909	12.8714
	Solyc05g055460.1	Unknown Protein (AHRD V1)	-2.58203	-0.21994	26.6436	2.69085e-05	0.0105002	0.175976	0.312841	0.179595	0.220654	1.074	1.94307	1.42052	0.990104
	Solyc08g083130.2	Homeobox leucine zipper protein (AHRD V1 *-*- B8YIB0_MIRJA); contains Interpro domain(s) IPR001356 Homeobox	-2.10044	2.26005	26.9116	2.61451e-05	0.0105002	3.87148	2.45803	1.34697	1.19153	4.296	11.7488	14.8009	7.26076
	Solyc10g011970.1	Unknown Protein (AHRD V1)	1.04892	3.0289	26.4286	2.83723e-05	0.0108899	6.51112	9.65337	10.7308	7.54637	2.98852	5.96476	3.84916	3.81897
	Solyc09g065590.2	Os12g0604200 protein (Fragment) (AHRD V1 *-*- Q0IM29_ORYSJ); contains Interpro domain(s) IPR008546 Protein of unknown function DUF828, plant	0.623878	3.9471	26.2126	2.99305e-05	0.0112989	17.6416	16.6252	22.0453	19.9471	12.5611	11.4776	13.7928	11.6455
	Solyc11g018680.1	ABC transporter G family member 25 (AHRD V1 ***- AB25G_ARATH); contains Interpro domain(s) IPR013525 ABC-2 type transporter	-0.576848	4.36007	26.1495	3.04032e-05	0.0112989	16.0578	16.5806	18.4085	19.7265	24.0949	28.6941	28.6854	24.0925
	Solyc03g079880.2	Protease inhibitor/seed storage/lipid transfer protein family protein (AHRD V1 **** D7LUP2_ARALY); contains Interpro domain(s) IPR003612 Plant lipid transfer protein/seed storage/trypsin-alpha amylase inhibitor	-1.13374	7.99865	26.1291	3.16669e-05	0.0114064	184.423	167.504	196.837	164.696	449.959	337.551	332.219	445.83
	Solyc10g008220.2	Cc-nbs-lrr, resistance protein	0.795624	4.13095	26.0169	3.14226e-05	0.0114064	20.4572	23.1949	18.633	20.7856	7.84487	14.5504	13.7928	11.6455
	Solyc09g065560.2	Sulfate transporter (AHRD V1 **** D7LTZ8_ARALY); contains Interpro domain(s) IPR001902 Sulphate anion transporter	-1.86709	1.91403	25.9295	3.26818e-05	0.0115936	2.41967	2.18988	1.52656	2.38306	11.8607	5.8292	5.63627	7.82654
	Solyc00g009070.1	Unknown Protein (AHRD V1)	-1.74034	2.60702	25.8951	3.33885e-05	0.0116675	3.03559	2.68149	2.64903	2.38306	14.7558	4.3832	7.74415	9.09953
	Solyc05g012510.2	Phosphorylase (AHRD V1 **** B9HXL0_POPTR); contains Interpro domain(s) IPR011833 Glycogen/starch/alpha-glucan phosphorylase	1.09084	2.90937	25.3749	3.69121e-05	0.0126162	8.31488	8.62546	8.97977	12.0477	5.37	4.92545	4.26157	3.2532
	Solyc06g066160.2	Pinoresinol-lariciresinol reductase (AHRD V1 **** Q4R0I0_9ROSI); contains Interpro domain(s) IPR008030 NmrA-like	0.843589	3.66445	25.3462	3.71811e-05	0.0126162	16.2338	14.1225	18.4534	14.2101	5.74356	10.8902	10.5852	7.87368
	Solyc03g007240.2	Spermidine synthase 1 (AHRD V1 **** B6TA19_MAIZE); contains Interpro domain(s) IPR001045 Spermine synthase	-0.432271	7.35364	25.1346	3.92281e-05	0.0131207	150.592	137.605	143.182	149.692	197.336	212.246	189.25	185.244
	Solyc10g081260.1	Multidrug resistance protein mdtK (AHRD V1 ***- MDTK_ERWAM); contains Interpro domain(s) IPR002528 Multi antimicrobial extrusion protein MatE	-0.687599	5.45786	25.0007	4.06194e-05	0.0133947	36.1631	34.3678	30.3965	31.1563	57.1554	44.329	43.2573	68.0343
	Solyc03g119250.2	Calmodulin-binding protein (AHRD V1 **** Q9FKL6_ARATH); contains Interpro domain(s) IPR012416 Calmodulin binding protein-like	0.8765	4.00066	24.8051	4.26621e-05	0.0138729	16.6298	15.4186	16.6575	16.3725	7.05104	8.81158	9.48544	10.0896
	Solyc11g020990.1	Proteinase inhibitor II (AHRD V1 ***- B3F0C1_TOBAC); contains Interpro domain(s) IPR003465 Proteinase inhibitor I20, Pin2	-2.80676	1.15764	24.8285	4.38538e-05	0.0140651	1.36382	0.938522	0.448988	0.5737	8.63869	4.24763	2.33699	8.20372
	Solyc12g044190.1	Nbs-lrr, resistance protein	3.19326	0.440084	24.7416	4.46374e-05	0.0141229	0.659911	0.625681	7.49811	9.13507	0.560348	0.632626	0.320764	0.42433
	Solyc01g087590.2	Polyamine oxidase (AHRD V1 **** Q4H439_TOBAC); contains Interpro domain(s) IPR002937 Amine oxidase	-0.852784	2.74647	24.4215	4.70775e-05	0.0141311	5.01532	5.8099	3.9511	6.8844	11.1136	7.54633	8.79809	11.6927
	Solyc01g101090.2	TBC1 domain family member CG11727 (AHRD V1 **-* Y1727_DROME); contains Interpro domain(s) IPR000195 RabGAP/TBC	-0.326604	4.52195	24.4345	4.69198e-05	0.0141311	19.9733	18.9045	19.0371	19.2852	25.9628	20.47	26.3943	23.9982
	Solyc01g105370.2	Enoyl-(Acyl-carrier-protein) reductase II (AHRD V1 **-- C7IPB6_THEET); contains Interpro domain(s) IPR004136 2-nitropropane dioxygenase, NPD	-0.884757	7.09772	24.6365	4.60171e-05	0.0141311	127.275	101.539	95.4549	98.2351	259.768	144.51	148.009	227.913
	Solyc06g050300.1	CBL-interacting protein kinase 13 (AHRD V1 **** C4P7W2_VITVI); contains Interpro domain(s) IPR002290 Serine/threonine protein kinase	-0.487608	4.93072	24.5655	4.53641e-05	0.0141311	28.3762	29.2282	24.0209	24.6691	32.1733	44.0127	38.9957	33.8521
	Solyc02g091390.2	Little protein 1 (AHRD V1 ***- B4UWC1_ARAHY)	-2.4718	-0.545558	24.3242	4.82744e-05	0.014307	0.527929	0.134075	0.0897977	0.176523	0.933913	1.17488	1.74129	1.41443
	Solyc01g081610.2	Beta-hexosaminidase 1 (AHRD V1 **** D3TI69_SOLLC); contains Interpro domain(s) IPR015883 Glycoside hydrolase, family 20, catalytic core	1.14209	4.14271	24.3443	4.95537e-05	0.0143464	24.4607	17.0722	27.9271	29.2146	9.52591	9.80571	14.7551	10.6083
	Solyc03g005980.2	Transmembrane water channel aquaporin Z (AHRD V1 **** Q3KGD7_PSEPF); contains Interpro domain(s) IPR012269 Aquaporin	1.35442	4.76235	24.3175	4.99654e-05	0.0143464	37.9229	24.2675	40.813	59.4442	17.6043	14.6408	17.3671	13.9086
	Solyc09g098590.2	Sucrose synthase (AHRD V1 **** Q84T18_SOLTU); contains Interpro domain(s) IPR012820 Sucrose synthase, plants and cyanobacteria IPR000368 Sucrose synthase	-1.46171	4.16375	24.2957	5.02459e-05	0.0143464	16.8057	10.9941	6.86952	8.42898	22.3672	30.5468	36.3379	29.5145
	Solyc06g074820.2	Aquaporin-like protein (AHRD V1 ***- D1M6Z5_CAPAN); contains Interpro domain(s) IPR012269 Aquaporin	-1.54494	8.43316	24.1851	5.16955e-05	0.0145825	267.836	204.33	135.101	192.145	723.689	450.656	425.287	733.101
	Solyc07g052620.1	Zinc finger protein CONSTANS-LIKE 4 (AHRD V1 *-*- COL4_ARATH); contains Interpro domain(s) IPR000315 Zinc finger, B-box	-1.57256	-0.630299	23.992	5.26176e-05	0.0146075	0.263964	0.402224	0.314292	0.308916	0.887217	1.12969	0.916467	0.942956
	Solyc11g044250.1	Glutathione-regulated potassium-efflux system protein (AHRD V1 ***- B3CM92_WOLPP); contains Interpro domain(s) IPR006153 Cation/H+ exchanger	0.695801	2.47045	23.9618	5.3032e-05	0.0146075	6.15917	7.10595	6.37563	6.4431	3.87574	4.42838	4.71981	3.06461
	Solyc03g070380.2	Methyl jasmonate esterase (AHRD V1 **-* Q56SE1_SOLTU); contains Interpro domain(s) IPR000073 Alpha/beta hydrolase fold-1	-0.767708	3.65056	23.799	5.53329e-05	0.0150641	8.35887	13.0052	7.22871	7.72289	17.0439	15.6801	15.4425	13.6729
	Solyc01g097520.2	Annexin 11 (AHRD V1 ***- D6QX28_SOYBN); contains Interpro domain(s) IPR009118 Annexin, type plant	-0.763788	4.60633	23.7396	5.61992e-05	0.015124	21.1172	19.3514	16.9269	18.7997	29.3249	42.883	30.0601	27.11
	Solyc06g019170.2	Gamma-glutamyl phosphate reductase (AHRD V1 ***- D3TQ43_GLOMM); contains Interpro domain(s) IPR005766 Delta l-pyrroline-5-carboxylate synthetase	-0.479179	6.92771	23.6358	5.77486e-05	0.0153644	110.469	105.383	104.21	109.533	159.185	142.612	127.847	169.213
	Solyc02g071360.2	1-aminocyclopropane-1-carboxylate oxidase 1 (AHRD V1 **-- ACCO1_MALDO); contains Interpro domain(s) IPR005123 Oxoglutarate and iron-dependent oxygenase	1.41434	4.11722	23.5313	6.12497e-05	0.0159338	19.0494	19.4408	26.176	23.6982	9.10565	8.72121	8.79809	6.5064
	Solyc06g073320.2	GDP-L-galactose phosphorylase 1	-1.31391	8.30688	23.5616	6.07664e-05	0.0159338	216.407	202.721	174.342	176.7	445.756	584.863	412.685	471.478
	Solyc03g026060.2	Ankyrin repeat-rich protein (AHRD V1 **-- C7EC57_NICBE); contains Interpro domain(s) IPR002110 Ankyrin	0.550061	6.51515	22.9888	6.85145e-05	0.0173172	98.2388	112.533	128.725	118.315	86.5737	69.6793	78.6787	77.7467
	Solyc05g050380.2	Cyclic nucleotide-gated ion channel 1 (AHRD V1 **** B6U0R1_MAIZE); contains Interpro domain(s) IPR000595 Cyclic nucleotide-binding	1.31928	3.58651	23.03	6.98737e-05	0.0173172	13.9021	13.765	16.1187	16.1077	3.54887	7.09445	8.70644	4.62049
	Solyc06g053980.2	Chlorophyllase 2 (AHRD V1 **** Q8GTM3_BRAOL); contains Interpro domain(s) IPR010821 Chlorophyllase	1.28215	0.601965	22.9732	6.87999e-05	0.0173172	1.27583	1.69828	2.33474	2.11828	0.560348	0.903752	1.09976	0.471478
	Solyc06g071590.2	Carboxyl-terminal proteinase (AHRD V1 ***- B4FXN3_MAIZE); contains Interpro domain(s) IPR004314 Protein of unknown function DUF239, plant	0.477822	3.96434	22.8941	7.02659e-05	0.0173172	17.1577	21.586	17.6901	18.9762	14.569	14.4148	12.0974	13.0599
	Solyc07g008040.2	WD-40 repeat protein-like (Fragment) (AHRD V1 *--- Q1HIU4_9ROSI); contains Interpro domain(s) IPR017986 WD40 repeat, region	0.376941	6.42979	23.02	6.79491e-05	0.0173172	93.7954	99.1258	99.1366	96.8671	71.1641	83.1904	74.7837	70.3445
	Solyc02g065150.1	LOB domain family protein (AHRD V1 ***- D7LG10_ARALY); contains Interpro domain(s) IPR004883 Lateral organ boundaries, LOB	-0.988664	2.35693	22.7046	7.39179e-05	0.0176652	4.04745	3.21779	2.42454	3.61872	7.84487	6.9137	7.14844	4.52619
	Solyc04g014420.2	Receptor expression-enhancing protein 5 (AHRD V1 **-- C1BUJ7_9MAXI); contains Interpro domain(s) IPR004345 TB2/DP1 and HVA22 related protein	-1.04625	2.78311	22.7034	7.39415e-05	0.0176652	5.10331	5.05014	4.57968	3.35394	7.61139	10.2124	10.4936	9.05238
	Solyc11g010930.1	HVA22-like protein e (AHRD V1 ***- B6SRB1_MAIZE); contains Interpro domain(s) IPR004345 TB2/DP1 and HVA22 related protein	-1.04786	5.12381	22.892	7.24717e-05	0.0176652	31.4558	23.5971	22.5841	17.4758	46.5088	63.7597	41.9284	44.4604
	Solyc09g089680.2	1-aminocyclopropane-1-carboxylate oxidase-like protein (AHRD V1 **-* Q9LTH7_ARATH); contains Interpro domain(s) IPR005123 Oxoglutarate and iron-dependent oxygenase	0.673937	5.37918	22.6387	7.53838e-05	0.0178279	51.0331	46.792	49.1642	33.3187	31.7063	31.5861	23.9198	25.7899
	Solyc01g009430.2	Os02g0448600 protein (Fragment) (AHRD V1 *--- Q0E1G8_ORYSJ)	0.533829	4.56115	22.4669	7.87911e-05	0.0184474	29.344	33.9655	33.5394	30.9357	24.7954	22.3679	20.2998	20.7922
	Solyc04g077190.2	Endo-1 4-beta-xylanase (AHRD V1 *-** B6SW51_MAIZE); contains Interpro domain(s) IPR013781 Glycoside hydrolase, subgroup, catalytic core	1.00665	6.76116	22.5334	7.97304e-05	0.0184825	151.516	118.075	160.019	145.543	64.3466	80.208	78.5412	63.1309
	Solyc04g015200.2	6-phosphofructokinase 2 (AHRD V1 ***- B6TE72_MAIZE); contains Interpro domain(s) IPR012004 Pyrophosphate-dependent phosphofructokinase TP0108	-0.880487	3.68831	22.3062	8.22832e-05	0.0185984	13.8581	8.80423	9.87774	6.57549	14.4756	19.747	21.537	16.266
	Solyc06g050790.2	Amino acid transporter (AHRD V1 **** B9HYI5_POPTR); contains Interpro domain(s) IPR013057 Amino acid transporter, transmembrane	-0.637745	4.17586	22.2913	8.26136e-05	0.0185984	14.4741	13.5415	12.886	15.4458	22.7408	20.3796	22.316	22.2538
	Solyc06g084190.2	Non-specific lipid-transfer protein (AHRD V1 ***- B9NBN9_POPTR); contains Interpro domain(s) IPR013770 Plant lipid transfer protein and hydrophobic protein, helical	-1.90288	-0.669496	22.3509	8.12936e-05	0.0185984	0.307959	0.223458	0.179595	0.264785	1.35417	0.587439	0.504057	1.27299
	Solyc03g095770.2	WRKY transcription factor 6 (AHRD V1 **** A7UGD3_SOLTU); contains Interpro domain(s) IPR003657 DNA-binding WRKY	1.59486	4.08078	22.3615	8.34871e-05	0.018616	19.7973	22.7033	23.3474	18.4908	3.31539	10.3028	9.16467	5.09196
	Solyc02g090560.2	Calcium-transporting ATPase 1 (AHRD V1 ***- Q7XBH9_CERRI); contains Interpro domain(s) IPR001757 ATPase, P-type, K/Mg/Cd/Cu/Zn/Na/Ca/Na/H-transporter	0.763419	3.33994	22.1329	8.6236e-05	0.0188696	12.8463	10.9941	13.5146	13.0186	6.63078	7.6367	9.0272	6.36495
	Solyc03g026050.2	Terminal flower 1 (Fragment) (AHRD V1 **-- B3VT13_9ROSA); contains Interpro domain(s) IPR008914 Phosphatidylethanolamine-binding protein PEBP	-3.05182	0.101218	22.214	8.55574e-05	0.0188696	0.0439941	0.312841	0.448988	0.132392	1.68104	2.62088	2.38281	1.22584
	Solyc04g007530.2	Multidrug resistance protein mdtK (AHRD V1 ***- MDTK_YERE8); contains Interpro domain(s) IPR015521 MATE family transporter related protein	-1.72774	3.47117	22.0557	9.06535e-05	0.0195014	5.98319	7.73163	2.64903	4.06003	17.5109	25.1243	15.9007	9.14667
	Solyc05g013720.2	Alpha-galactosidase (AHRD V1 *-*- D4LCA1_9FIRM); contains Interpro domain(s) IPR013785 Aldolase-type TIM barrel	0.312203	5.50882	21.9438	9.07896e-05	0.0195014	48.8334	52.6913	50.2418	44.6162	38.1503	42.6571	38.1709	39.1798
	Solyc01g103920.2	Ferredoxin I (AHRD V1 ***- Q93XJ9_SOLTU); contains Interpro domain(s) IPR010241 Ferredoxin [2Fe-2S], plant	-2.41523	-0.221659	21.8414	9.33615e-05	0.0195196	0.571923	0.223458	0.269393	0.220654	1.44756	1.76232	2.47446	1.27299
	Solyc03g080060.1	Receptor-like kinase (AHRD V1 **** A7VM32_MARPO); contains Interpro domain(s) IPR001220 Legume lectin, beta chain	-1.25413	5.21439	21.9778	9.25863e-05	0.0195196	28.0242	29.8092	17.1065	22.9039	40.0182	77.4064	64.0152	51.9569
	Solyc04g007000.1	Ethylene-responsive transcription factor 4 (AHRD V1 *-** ERF78_ARATH); contains Interpro domain(s) IPR003340 Transcriptional factor B3	-1.19921	2.88516	21.8536	9.33751e-05	0.0195196	4.92734	4.37977	3.59191	2.16241	6.81756	8.13377	11.5933	8.06228
	Solyc06g008820.2	Sodium/hydrogen exchanger (AHRD V1 **** Q93YH2_SOLLC); contains Interpro domain(s) IPR018407 Na+/H+ exchanger, isoforms 1-4, conserved region	0.884722	3.33362	21.598	9.98019e-05	0.0204061	11.6144	9.69806	13.335	12.7097	6.53739	8.17896	5.77374	5.13911
	Solyc06g065330.2	Ring finger protein 13 (AHRD V1 ***- Q66JJ1_XENTR); contains Interpro domain(s) IPR003137 Protease-associated PA	0.412746	4.85705	21.6444	9.85371e-05	0.0204061	32.5556	30.9265	33.719	31.9507	28.1108	24.1302	20.0248	24.7526
	Solyc06g083900.2	Myb-related transcription factor (AHRD V1 **-* B2CZJ1_CAPAN); contains Interpro domain(s) IPR015495 Myb transcription factor	-1.63687	0.640698	21.5802	0.000100293	0.0204061	0.571923	1.34075	0.359191	0.970877	3.68895	2.39494	1.78711	2.26309
	Solyc09g075890.2	Pyrimidine 5&apos-nucleotidase (AHRD V1 **** B4WF69_9CAUL); contains Interpro domain(s) IPR010237 Pyrimidine 5-nucleotidase	-1.22961	5.17887	21.654	0.000101102	0.0204061	27.4523	27.3959	14.5921	15.6223	51.552	52.6887	42.6616	52.617
	Solyc03g116340.2	Transcription factor (Fragment) (AHRD V1 *--* D6MK24_9ASPA); contains Interpro domain(s) IPR011598 Helix-loop-helix DNA-binding	-0.378804	5.00116	21.4423	0.000104174	0.0208463	29.916	28.5579	29.274	25.2869	33.0605	39.5843	41.7451	32.5791
	Solyc06g005890.2	Unknown Protein (AHRD V1); contains Interpro domain(s) IPR007750 Protein of unknown function DUF674	0.968024	4.33011	21.3882	0.00010817	0.0214627	21.2051	24.9826	22.9433	25.6841	13.7752	11.568	16.3131	6.78928
	Solyc01g095200.2	Reticulon family protein (AHRD V1 ***- B2WS91_9BRAS); contains Interpro domain(s) IPR003388 Reticulon	-0.35139	7.19074	21.1689	0.000112361	0.0217414	130.53	120.891	125.537	131.113	142.842	168.73	171.746	164.876
	Solyc06g036420.1	SGT1 (AHRD V1 **-- Q84UV7_NICBE); contains Interpro domain(s) IPR007699 SGS	1.45067	1.9386	21.2092	0.00011111	0.0217414	6.20316	4.201	5.79195	5.60461	1.30748	3.52463	1.32888	1.79162
	Solyc10g074900.1	Receptor like kinase, RLK	0.981361	7.16876	21.2709	0.000112296	0.0217414	149.492	196.374	214.706	120.036	83.6319	97.2889	90.3179	73.4563
	Solyc05g054020.1	Cc-nbs-lrr, resistance protein	1.62473	0.26917	21.0019	0.000117703	0.0224995	0.659911	0.849139	0.628584	1.32392	0.420261	0.361501	0.183293	0.141443
	Solyc06g072880.1	UDP-glucosyltransferase family 1 protein (AHRD V1 ***- C6KI43_CITSI); contains Interpro domain(s) IPR002213 UDP-glucuronosyl/UDP-glucosyltransferase	-1.0549	4.58626	21.0559	0.000119162	0.0224995	23.8448	15.8208	13.2452	14.5632	42.3529	36.7375	23.095	38.0483
	Solyc12g099310.1	Ubiquitin-conjugating enzyme 31 (AHRD V1 ***- D7L699_ARALY); contains Interpro domain(s) IPR000608 Ubiquitin-conjugating enzyme, E2	-0.320791	6.54198	20.9844	0.00011828	0.0224995	87.3282	81.8748	76.328	73.1689	99.5084	106.507	104.065	87.9778
	Solyc05g052950.2	Regulator of chromosome condensation RCC1 domain-containing protein (AHRD V1 *--- B9PXR3_TOXGO); contains Interpro domain(s) IPR009091 Regulator of chromosome condensation/beta-lactamase-inhibitor protein II	-0.848442	4.17771	20.9195	0.000121531	0.0227633	17.1577	13.8097	11.4941	11.4299	26.383	24.9436	24.6071	21.1222
	Solyc01g011430.2	Diacylglycerol O-acyltransferase (AHRD V1 ***- A5UWY0_ROSS1); contains Interpro domain(s) IPR009721 Protein of unknown function DUF1298	0.750201	3.09274	20.6526	0.000129794	0.0229582	11.1745	9.60867	12.437	11.7388	6.67747	6.64258	6.09451	7.30791
	Solyc01g102380.2	Germin-like protein (AHRD V1 ***- O64439_SOLLC); contains Interpro domain(s) IPR019780 Germin, manganese binding site	1.61115	5.02124	20.9034	0.000124308	0.0229582	64.2753	52.2444	44.7641	25.3311	9.05895	22.5486	21.3537	8.06228
	Solyc03g117840.2	Unknown Protein (AHRD V1)	-0.84838	2.64353	20.7372	0.000126748	0.0229582	5.10331	4.29038	4.35519	3.75112	6.30391	8.94714	9.71455	6.55355
	Solyc04g082120.2	Prolyl endopeptidase (AHRD V1 **** B6U134_MAIZE); contains Interpro domain(s) IPR002470 Peptidase S9A, prolyl oligopeptidase	1.93071	1.91072	20.6682	0.000132257	0.0229582	3.56352	4.69261	7.31851	8.07593	0.74713	3.70538	1.05394	0.660069
	Solyc05g052420.1	Abscisic acid receptor PYL6 (AHRD V1 **-- PYL6_ARATH)	1.37986	2.77943	20.7908	0.000127053	0.0229582	9.23876	12.2008	13.335	9.79704	5.83695	3.11794	4.76563	3.39464
	Solyc06g071280.2	Enhanced disease susceptibility 1 (Fragment) (AHRD V1 **-- B2BDU7_ARALY); contains Interpro domain(s) IPR002921 Lipase, class 3	0.502405	6.03098	20.6801	0.000128797	0.0229582	73.3821	67.9758	73.8586	69.9032	42.2128	56.0326	55.8129	47.195
	Solyc07g007760.2	Defensin protein (AHRD V1 ***- B1N681_SOLPI); contains Interpro domain(s) IPR008177 Gamma Purothionin	1.25157	4.62829	20.7249	0.000130642	0.0229582	34.5793	19.5749	24.0658	45.896	16.2968	12.1103	14.9384	8.76949
	Solyc09g007760.2	Aquaporin 2 (AHRD V1 ***- O65357_SAMSA); contains Interpro domain(s) IPR012269 Aquaporin	-1.26466	8.68687	20.8194	0.000127247	0.0229582	442.448	251.569	221.486	236.85	795.647	712.834	487.606	772.753
	Solyc09g018280.1	Calcium/calmodulin-dependent protein kinase type 1 (AHRD V1 *-** KCC1A_MOUSE); contains Interpro domain(s) IPR002290 Serine/threonine protein kinase	-1.15513	3.36015	20.6483	0.000132377	0.0229582	8.62284	7.77632	6.91442	7.85528	20.8729	14.1889	10.2644	24.1397
	Solyc11g012420.1	Membrane protein (AHRD V1 **-- B6ST21_MAIZE); contains Interpro domain(s) IPR017214 Uncharacterised conserved protein UCP037471	-0.902672	5.64957	20.723	0.000130709	0.0229582	40.9145	41.295	26.8495	30.6268	76.394	62.8559	58.5164	63.4138
	Solyc10g050230.1	Alpha 1 3 fucosyltransferase (AHRD V1 **** Q5DTC8_MEDSA); contains Interpro domain(s) IPR001503 Glycosyl transferase, family 10	0.2728	5.33264	20.523	0.000134619	0.0231753	41.9703	43.9764	49.254	43.6012	33.3874	40.5333	39.4997	34.5593
	Solyc02g093960.2	Genomic DNA chromosome 5 P1 clone MAC12 (AHRD V1 **-- Q9FFX3_ARATH)	-0.927204	4.24071	20.5354	0.000136468	0.0233221	12.9343	15.4186	10.4614	14.3425	27.3636	20.4248	19.0625	34.2765
	Solyc02g069400.2	Enhanced disease susceptibility 1 (Fragment) (AHRD V1 *--- B2BDU4_ARALY); contains Interpro domain(s) IPR002921 Lipase, class 3	0.312962	4.30185	20.3569	0.000141087	0.0235395	23.0529	20.7369	23.527	20.8297	16.7637	20.3796	16.3589	17.4447
	Solyc02g087740.2	Cupin RmlC-type (AHRD V1 **-- B4F886_MAIZE); contains Interpro domain(s) IPR012864 Protein of unknown function DUF1637	-0.48732	6.66429	20.3681	0.00014064	0.0235395	88.824	101.718	82.4792	89.5414	119.541	149.209	127.756	111.74
	Solyc06g076590.2	Unknown Protein (AHRD V1)	0.307289	4.52441	20.4099	0.000138985	0.0235395	23.4928	24.625	25.1433	24.5809	18.4915	20.9219	21.3537	18.2933
	Solyc07g043590.2	Amine oxidase family protein (AHRD V1 **** Q1EPI3_MUSAC); contains Interpro domain(s) IPR002937 Amine oxidase	-0.380379	6.12356	20.3249	0.00014237	0.0235395	69.2467	67.797	60.9726	58.2085	87.134	89.6974	75.7918	80.9056
	Solyc10g080980.1	Nodulin MtN21 family protein (Fragment) (AHRD V1 *-*- C0KY64_ARAKO); contains Interpro domain(s) IPR000620 Protein of unknown function DUF6, transmembrane	-1.02508	4.75853	20.383	0.000143772	0.0235395	15.9698	23.7759	14.2778	15.6223	33.6675	49.9775	29.3728	28.713
	Solyc12g015770.1	Cellulose synthase (AHRD V1 ***- Q2HT16_MEDTR); contains Interpro domain(s) IPR005150 Cellulose synthase	-0.623644	4.58712	20.312	0.000142891	0.0235395	19.3134	22.167	16.3432	19.6382	27.7839	34.5685	29.327	27.6758
	Solyc07g053340.2	Unknown Protein (AHRD V1)	1.11982	2.06765	20.2143	0.000146906	0.0235892	4.88334	4.7373	6.95932	3.79525	2.80174	2.80163	2.24534	1.50873
	Solyc08g066810.2	Glycosyl hydrolase family 5 protein/cellulase (AHRD V1 **-- A8NVS8_COPC7); contains Interpro domain(s) IPR001547 Glycoside hydrolase, family 5	1.02786	3.95958	20.2887	0.000147099	0.0235892	23.0969	16.0443	19.8902	18.6673	6.3973	9.57977	13.1513	8.95808
	Solyc10g081570.1	KED (AHRD V1 *-*- Q9LW95_TOBAC)	-0.46656	5.75384	20.2523	0.000145333	0.0235892	47.8216	50.0992	42.3845	39.4971	65.6074	68.8207	61.3575	52.6641
	Solyc04g082710.2	Cathepsin B-like cysteine proteinase 3 (AHRD V1 **-- CPR3_CAEEL); contains Interpro domain(s) IPR013128 Peptidase C1A, papain	0.766239	7.12379	20.1939	0.00015109	0.0239019	177.824	148.555	184.849	171.183	88.9085	105.558	112.817	93.9184
	Solyc12g009020.1	Protein kinase (AHRD V1 **** C4Q4E0_SCHMA); contains Interpro domain(s) IPR002290 Serine/threonine protein kinase	0.423859	6.68468	20.1323	0.000150375	0.0239019	109.809	109.092	120.149	120.786	83.4451	90.1493	88.0267	81.1414
	Solyc04g007050.2	Cc-nbs-lrr, resistance protein	1.25108	8.61583	20.1159	0.000155026	0.02436	416.756	635.603	558.227	492.588	198.737	267.511	250.608	166.715
	Solyc06g005900.2	Unknown Protein (AHRD V1); contains Interpro domain(s) IPR007750 Protein of unknown function DUF674	1.05507	3.74199	20.0376	0.000157671	0.0246103	15.5739	16.1336	16.2983	18.4467	10.2263	6.50701	11.41	3.81897
	Solyc07g064860.1	Unknown Protein (AHRD V1)	-5.00865	-2.54496	20.9385	0.000160368	0.0248656	0	0	0	0	0.0466956	0.135563	0.320764	0.188591
	Solyc05g009370.2	50S ribosomal protein L15 (AHRD V1 *-*- B4B3P1_9CHRO); contains Interpro domain(s) IPR005749 Ribosomal protein L15, bacterial-type	-0.426114	3.09244	19.7166	0.000169369	0.0260884	6.95106	7.24002	7.49811	6.97267	8.82547	11.2065	8.11074	10.3725
	Solyc02g077420.2	Lipase-like (AHRD V1 ***- Q8RZ40_ORYSJ); contains Interpro domain(s) IPR002921 Lipase, class 3	-1.32884	5.93384	19.766	0.000171246	0.0262052	39.2427	53.8086	36.9966	32.8333	164.789	90.5108	64.9317	88.9679
	Solyc03g096540.2	Wound/stress protein (AHRD V1 **-- Q672Q3_SOLLC); contains Interpro domain(s) IPR001024 Lipoxygenase, LH2	1.24589	7.87348	19.7193	0.000173549	0.026385	263.173	458.401	276.352	379.172	67.6153	168.324	256.382	88.2607
	Solyc01g100090.1	Wall-associated receptor kinase-like 20 (AHRD V1 ***- WAKLQ_ARATH)	-3.82781	1.53798	19.5673	0.000181269	0.0266892	0.659911	0.938522	0.718381	0.264785	2.47487	13.8726	18.1461	2.40454
	Solyc02g070770.2	NAD-dependent epimerase/dehydratase (AHRD V1 **-- B8HW76_CYAP4); contains Interpro domain(s) IPR016040 NAD(P)-binding domain	0.69949	2.01546	19.4869	0.000180968	0.0266892	5.41127	4.29038	4.40009	5.1633	2.75504	3.29869	3.29928	2.49883
	Solyc04g008200.2	Cc-nbs-lrr, resistance protein	0.364254	5.72193	19.5396	0.000178231	0.0266892	56.3564	61.138	58.5032	58.7381	45.9018	48.3507	41.4243	46.6763
	Solyc06g061110.1	Unknown Protein (AHRD V1); contains Interpro domain(s) IPR005513 Late embryogenesis abundant (LEA) group 1	-5.48401	-2.38055	20.5081	0.000179615	0.0266892	0	0	0	0	0.466956	0.271126	0.0458234	0.188591
	Solyc06g063210.2	Glutamate-gated kainate-type ion channel receptor subunit GluR5 (AHRD V1 **** B9HB97_POPTR); contains Interpro domain(s) IPR017103 Ionotropic glutamate-like receptor, plant	0.856551	4.84061	19.5364	0.000182256	0.0266892	30.048	37.228	34.5272	38.129	16.0166	25.3051	23.095	12.8242
	Solyc10g081320.1	MYB transcription factor (AHRD V1 *--* Q9C5P9_ARATH); contains Interpro domain(s) IPR015495 Myb transcription factor	-0.852512	2.43648	19.4331	0.000183804	0.0266892	3.87148	4.7373	2.64903	4.5896	7.23782	8.49527	5.45298	7.44935
	Solyc12g005230.1	Breast carcinoma amplified sequence 3 (Fragment) (AHRD V1 *--- B1AR77_MOUSE); contains Interpro domain(s) IPR010847 Harpin-induced 1	0.427277	4.39344	19.417	0.000184669	0.0266892	25.7365	23.0161	24.1107	24.3161	16.6236	20.5152	19.979	15.1344
	Solyc12g055970.1	Endoglucanase 1 (AHRD V1 ***- B6U0J0_MAIZE); contains Interpro domain(s) IPR001701 Glycoside hydrolase, family 9	-1.03886	4.61996	19.5398	0.00018271	0.0266892	13.6822	16.1336	13.5146	19.9471	40.1115	20.5604	22.7742	46.6292
	Solyc03g019820.2	Aquaporin (AHRD V1 ***- D6BRE1_9ROSI); contains Interpro domain(s) IPR012269 Aquaporin	-2.00571	3.17122	19.4515	0.000187408	0.0267547	7.61098	3.12841	2.64903	2.20654	13.9153	15.1378	20.9871	12.6828
	Solyc08g006500.2	Glutamate-gated kainate-type ion channel receptor subunit GluR5 (AHRD V1 **** B9HB97_POPTR); contains Interpro domain(s) IPR017103 Ionotropic glutamate-like receptor, plant	0.641582	5.30196	19.3857	0.000187052	0.0267547	45.6219	46.792	48.7601	38.9675	27.1302	35.3819	26.4401	26.4971
	Solyc01g101050.2	Peroxidase 1 (AHRD V1 **** B6T173_MAIZE); contains Interpro domain(s) IPR002016 Haem peroxidase, plant/fungal/bacterial	2.10597	0.620018	19.1098	0.000201927	0.0269398	1.75976	1.47482	3.8613	1.10327	0.466956	0.813377	0.458234	0.141443
	Solyc01g109230.2	CHP-rich zinc finger protein-like (AHRD V1 **-- Q6YTW3_ORYSJ); contains Interpro domain(s) IPR011424 C1-like	0.97125	2.64703	19.1287	0.000200814	0.0269398	9.06278	6.79311	7.7226	7.98767	3.222	4.83507	4.49069	3.53609
	Solyc03g083960.2	Trehalose 6-phosphate phosphatase (AHRD V1 **** D4QAK5_TOBAC); contains Interpro domain(s) IPR003337 Trehalose-phosphatase	-0.594178	3.48056	19.2091	0.000196164	0.0269398	10.3386	10.3237	7.94709	9.44399	12.9347	16.0416	14.6177	13.8615
	Solyc03g097630.2	Palmitoyltransferase-like protein (AHRD V1 *-** C6YXK4_ORYSJ); contains Interpro domain(s) IPR001594 Zinc finger, DHHC-type	-0.387522	6.01232	19.1448	0.000199871	0.0269398	62.1196	59.6185	50.7806	52.6922	67.4752	80.2532	76.1126	70.7689
	Solyc03g123890.2	Calcium-transporting ATPase 1 (AHRD V1 ***- Q7XBH9_CERRI); contains Interpro domain(s) IPR006408 ATPase, P-type, calcium-transporting, PMCA-type	0.482101	4.18655	19.1344	0.000200484	0.0269398	19.3574	20.0665	21.5963	22.7715	14.6157	13.5111	16.8172	15.0402
	Solyc04g076470.1	TPR repeat-containing protein (AHRD V1 *-*- B8IUJ2_METNO); contains Interpro domain(s) IPR011990 Tetratricopeptide-like helical	0.440075	4.29883	19.1178	0.000201454	0.0269398	23.2729	20.0218	22.9433	21.4476	16.0633	16.4031	17.9169	14.2386
	Solyc06g065620.1	F8A5.1 protein (AHRD V1 ***- O22692_ARATH)	-3.42509	-2.27829	19.3189	0.000189996	0.0269398	0	0.0446915	0	0	0.0933913	0.18075	0.13747	0.282887
	Solyc06g075170.1	Arabidopsis thaliana genomic DNA chromosome 5 P1 clone MOK16 (AHRD V1 ***- Q9LYW2_ARATH); contains Interpro domain(s) IPR007608 Protein of unknown function DUF584	-0.96717	1.54574	19.1188	0.000201395	0.0269398	2.72763	1.34075	2.02045	1.67697	2.66165	4.56395	4.62816	3.34749
	Solyc07g063930.2	Solute carrier family 22 member 2 (AHRD V1 *-*- B5X477_SALSA); contains Interpro domain(s) IPR016196 Major facilitator superfamily, general substrate transporter	-0.487753	4.30732	19.0999	0.000202511	0.0269398	19.5334	17.1615	13.9186	19.2852	23.6747	24.4013	25.157	24.7997
	Solyc08g067410.1	Fatty acid elongase 3-ketoacyl-CoA synthase (AHRD V1 **** Q6DUV6_BRANA); contains Interpro domain(s) IPR012392 Very-long-chain 3-ketoacyl-CoA synthase	-0.624843	4.5903	19.2435	0.00019421	0.0269398	21.6451	23.2396	18.0942	17.3875	27.8773	37.0538	30.4267	28.5716
	Solyc09g092460.2	Receptor-like kinase (AHRD V1 **** C0SW31_SOYBN); contains Interpro domain(s) IPR002290 Serine/threonine protein kinase	-0.290879	5.31986	19.2912	0.000191531	0.0269398	38.2309	35.7085	34.2578	34.7309	46.9758	45.2328	42.3408	40.3114
	Solyc10g084240.1	Peroxidase (AHRD V1 ***- C1KA92_POPTR); contains Interpro domain(s) IPR002016 Haem peroxidase, plant/fungal/bacterial	1.18344	3.70663	19.2586	0.000198133	0.0269398	20.3693	11.5304	22.18	32.1272	13.0748	9.44421	7.69833	7.73224
	Solyc01g102350.2	Pectinacetylesterase like protein (Fragment) (AHRD V1 *--- Q56WP8_ARATH); contains Interpro domain(s) IPR004963 Pectinacetylesterase	-0.621468	4.98189	19.0149	0.000207604	0.0273405	22.525	33.7421	25.9964	28.5968	48.6101	37.3701	40.6453	43.9418
	Solyc03g079970.1	Unknown Protein (AHRD V1)	-7.13292	1.16536	20.0544	0.000209027	0.0273405	0.0439941	0	0.359191	0	55.9414	0	2.33699	1.03725
	Solyc06g050800.2	Amino acid transporter (AHRD V1 **** B9HYI5_POPTR); contains Interpro domain(s) IPR013057 Amino acid transporter, transmembrane	-1.39182	0.922323	18.9935	0.000208908	0.0273405	1.4518	1.51951	0.987774	0.485439	2.42817	3.16313	4.26157	1.83876
	Solyc02g092050.2	AP2-like ethylene-responsive transcription factor At1g16060 (AHRD V1 *-*- AP2L1_ARATH); contains Interpro domain(s) IPR001471 Pathogenesis-related transcriptional factor and ERF, DNA-binding	1.11518	2.54069	18.9231	0.000213266	0.0273425	9.6347	5.98866	8.57568	8.95855	2.98852	4.0217	3.66587	4.62049
	Solyc03g121880.2	Protein phosphatase 2C (AHRD V1 ***- A5A6P8_WHEAT); contains Interpro domain(s) IPR015655 Protein phosphatase 2C	-0.548751	7.48129	18.8702	0.000216602	0.0273425	178.792	141.493	127.019	123.257	163.575	237.416	244.055	189.581
	Solyc06g068860.2	Alpha-mannosidase (AHRD V1 **** D3TI68_SOLLC); contains Interpro domain(s) IPR011682 Glycosyl hydrolases 38, C-terminal	0.281136	7.02672	18.8606	0.000217217	0.0273425	142.981	134.968	147.627	151.28	120.381	121.961	116.483	115.889
	Solyc06g075630.2	Dirigent-like protein (AHRD V1 ***- B6TVE6_MAIZE); contains Interpro domain(s) IPR004265 Plant disease resistance response protein	-1.46565	7.40486	18.9753	0.000215119	0.0273425	93.4434	90.7238	83.018	82.7452	381.41	123.95	133.254	327.96
	Solyc08g080210.2	DNA-directed RNA polymerase (AHRD V1 ***- B9GKP9_POPTR); contains Interpro domain(s) IPR000722 RNA polymerase, alpha subunit	0.388668	3.96806	18.9518	0.000211477	0.0273425	17.2017	17.6531	18.8126	19.1528	13.8686	13.4207	13.1971	15.1344
	Solyc09g009470.1	F-box family protein (AHRD V1 ***- D7KV05_ARALY); contains Interpro domain(s) IPR001810 Cyclin-like F-box	-0.403542	3.93297	18.9033	0.000214507	0.0273425	11.8784	11.5304	11.1349	9.44399	12.9347	16.4483	16.6797	12.117
	Solyc11g007390.1	UDP-glucosyltransferase (AHRD V1 *-*- Q8LKG3_STERE); contains Interpro domain(s) IPR002213 UDP-glucuronosyl/UDP-glucosyltransferase	-0.949001	2.40518	18.8839	0.000215733	0.0273425	4.31142	2.72618	3.09802	3.48633	7.84487	6.14551	5.40716	6.93073
	Solyc05g006560.1	Ring zinc finger protein (Fragment) (AHRD V1 *--- A6MH00_LILLO); contains Interpro domain(s) IPR008166 Protein of unknown function DUF23	-0.28754	4.61363	18.8211	0.000219749	0.0275133	22.437	23.5077	20.9229	23.0804	28.2042	25.9829	28.6854	26.9214
	Solyc12g009050.1	Nuclear transcription factor Y subunit A-3 (AHRD V1 *-*- B6TQI5_MAIZE); contains Interpro domain(s) IPR001289 CCAAT-binding transcription factor, subunit B	1.31128	3.54193	18.8803	0.000221161	0.0275427	17.9936	14.6141	12.9758	13.5923	2.52156	7.13964	9.53126	4.62049
	Solyc02g032910.1	Glycine rich protein (AHRD V1 *-*- Q43498_SOLLC)	-2.09559	-0.394963	18.7611	0.000223666	0.0277074	0.21997	0.625681	0.314292	0.176523	1.77443	1.17488	1.64964	1.1787
	Solyc02g089060.2	Hydrolase alpha/beta fold family protein (AHRD V1 **-- D7LP51_ARALY); contains Interpro domain(s) IPR000073 Alpha/beta hydrolase fold-1	-0.588653	2.94876	18.6928	0.000228217	0.0277776	6.46713	4.91607	5.74705	7.28158	9.75939	9.80571	8.15656	9.00523
	Solyc05g009950.2	Cytochrome B561 family protein (AHRD V1 ***- D7KQT9_ARALY); contains Interpro domain(s) IPR006593 Cytochrome b561/ferric reductase transmembrane	-0.48157	2.89931	18.7071	0.000227255	0.0277776	7.52299	6.43558	5.29806	6.22244	9.01226	8.99233	8.20238	9.38241
	Solyc05g024340.1	Exocyst complex protein EXO70 (AHRD V1 *--- EXO70_KLULA); contains Interpro domain(s) IPR004140 Exo70 exocyst complex subunit	6.22962	-1.41871	19.6579	0.000225533	0.0277776	0.307959	0.625681	0.224494	0.485439	0	0	0	0
	Solyc05g055990.2	Aquaporin 2 (AHRD V1 ***- O65357_SAMSA); contains Interpro domain(s) IPR012269 Aquaporin	1.12048	3.90865	18.7615	0.000228979	0.0277776	17.5976	24.6697	18.7228	17.2993	7.84487	9.76052	8.06491	10.3254
	Solyc02g068900.2	Glutathione transferase (AHRD V1 **** Q2KKB6_THLCA); contains Interpro domain(s) IPR016639 Glutathione S-transferase, predicted	-0.454522	8.37535	18.5937	0.000235001	0.0283613	373.554	321.064	279.675	263.946	459.672	418.708	362.188	456.249
	Solyc09g083060.2	U-box domain-containing protein (AHRD V1 *-*- Q1ENX4_MUSAC); contains Interpro domain(s) IPR003613 U box domain	1.15631	4.10311	18.6481	0.000236729	0.0284233	18.5655	24.8485	22.18	25.5517	6.67747	11.4776	13.5637	9.14667
	Solyc03g113960.2	Calmodulin binding protein (AHRD V1 ***- B6TKI3_MAIZE); contains Interpro domain(s) IPR012416 Calmodulin binding protein-like	0.659554	3.64753	18.5343	0.00023917	0.0285699	14.0341	15.5973	16.6126	12.9303	7.65808	11.568	11.0434	7.16647
	Solyc09g090130.2	Myb-related transcription factor (AHRD V1 **** A7ULI0_DATME); contains Interpro domain(s) IPR015495 Myb transcription factor	0.719897	4.38342	18.4405	0.000246112	0.0292499	21.2051	29.2282	24.6495	23.3452	13.1215	19.1144	16.084	11.4098
	Solyc09g091100.2	Coenzyme F420 hydrogenase/dehydrogenase beta subunit-like (AHRD V1 **** Q118A1_TRIEI); contains Interpro domain(s) IPR007525 Coenzyme F420 hydrogenase/dehydrogenase beta subunit, C-terminal	0.673475	3.04534	18.408	0.000248302	0.029361	9.85467	9.65337	8.75527	9.35573	6.16382	7.2752	4.94892	5.18626
	Solyc04g080760.2	Peroxidase (AHRD V1 ***- Q94IQ0_TOBAC); contains Interpro domain(s) IPR002016 Haem peroxidase, plant/fungal/bacterial	-1.484	6.22705	18.465	0.000249841	0.0293946	36.5591	42.7251	34.2578	34.9957	179.731	58.6535	46.3732	130.835
	Solyc03g080120.1	Unknown Protein (AHRD V1)	-0.636385	2.51046	18.3369	0.000253608	0.0296673	3.91547	4.69261	3.7715	3.79525	6.11713	6.37145	7.24009	5.422
	Solyc03g098210.2	Cyclic nucleotide gated channel (AHRD V1 **** A9CRE4_MALDO); contains Interpro domain(s) IPR018490 Cyclic nucleotide-binding-like	0.458743	6.10843	18.3226	0.000254693	0.0296673	78.3534	79.685	82.6139	79.2589	53.5132	70.7638	57.6458	50.8253
	Solyc07g053020.1	Cc-nbs-lrr, resistance protein	0.926067	4.27047	18.3529	0.000257437	0.0298385	22.041	23.6418	27.2985	30.9357	12.2343	18.2558	15.3967	8.76949
	Solyc02g032550.1	Ectonucleoside triphosphate diphosphohydrolase 6 (AHRD V1 **-- Q6YHK4_CAVPO); contains Interpro domain(s) IPR000407 Nucleoside phosphatase GDA1/CD39	-1.40896	3.72092	18.3463	0.000258761	0.0298442	6.99506	11.3516	7.6328	7.41397	19.7523	36.0597	19.6124	13.2485
	Solyc02g070500.1	Susceptibility homeodomain transcription factor (Fragment) (AHRD V1 ***- Q8SAA7_ORYSA); contains Interpro domain(s) IPR007493 Protein of unknown function DUF538	-0.607138	4.6464	18.1533	0.000267896	0.0301142	24.2847	19.128	23.6617	18.7115	23.4879	33.5292	43.7613	29.8917
	Solyc02g081330.2	Phytoene synthase 2	-1.27418	2.96	18.2131	0.000268336	0.0301142	6.07118	6.21212	5.11847	3.79525	6.72417	15.4993	19.1083	9.94819
	Solyc05g050880.2	Peroxidase (AHRD V1 ***- Q4W2V5_PICAB); contains Interpro domain(s) IPR002016 Haem peroxidase, plant/fungal/bacterial	-2.90522	0.947458	18.2502	0.000266242	0.0301142	0.395947	0.625681	0.224494	0.926747	6.95765	1.58157	2.01623	5.89348
	Solyc06g084170.2	Unknown Protein (AHRD V1)	-1.70921	2.85138	18.2178	0.00026882	0.0301142	6.86308	3.6647	2.02045	1.32392	9.94617	13.1496	12.0515	10.2782
	Solyc08g077780.2	Serine/threonine protein kinase (AHRD V1 **** Q0PL87_CAMSI); contains Interpro domain(s) IPR015740 Plant protein serine/threonine kinase-like	-0.474394	6.81712	18.1809	0.00026569	0.0301142	102.638	115.572	88.4956	84.3339	142.141	156.394	115.612	129.138
	Solyc10g083250.1	UPF0497 membrane protein 7 (AHRD V1 ***- U4977_RICCO); contains Interpro domain(s) IPR006459 Uncharacterised protein family UPF0497, trans-membrane plant subgroup	-1.56253	4.38632	18.2418	0.000266907	0.0301142	10.8225	9.4746	7.94709	9.35573	46.5555	14.5504	15.4425	34.6065
	Solyc03g114080.1	Receptor like kinase, RLK	-3.3277	-1.46546	18.0009	0.000280423	0.0301988	0.0879882	0.178766	0	0	0.980608	0.542251	0.27494	1.0844
	Solyc03g119960.2	Phototropic-responsive NPH3 family protein (AHRD V1 **-- D7L4V2_ARALY); contains Interpro domain(s) IPR004249 NPH3	1.96274	0.365206	18.0546	0.000275934	0.0301988	0.879882	1.47482	1.79595	2.38306	0.186783	0.451876	0.68735	0.330035
	Solyc04g025440.2	Polygalacturonase (AHRD V1 ***- Q9SLP3_CUCSA); contains Interpro domain(s) IPR012334 Pectin lyase fold	0.914825	4.16853	18.1223	0.000275406	0.0301988	23.8888	16.9381	26.9393	26.6109	11.207	12.2458	14.6635	11.9284
	Solyc05g006990.2	Nitrate transporter (AHRD V1 **-* Q7XAK5_PRUPE); contains Interpro domain(s) IPR000109 TGF-beta receptor, type I/II extracellular region	-0.443893	6.74251	18.0985	0.000272326	0.0301988	89.6159	84.4223	91.863	85.04	112.817	143.471	114.1	106.978
	Solyc06g064620.2	Beta-fructofuranosidase insoluble isoenzyme 2 (AHRD V1 **-- B6U1H5_MAIZE); contains Interpro domain(s) IPR001362 Glycoside hydrolase, family 32	1.29225	6.2434	18.1033	0.000278132	0.0301988	72.9422	127.862	102.504	103.443	26.0562	50.0227	52.1928	37.7654
	Solyc07g049690.2	Cytochrome P450	-1.02253	4.47408	18.0634	0.00028146	0.0301988	18.1256	17.6978	17.0167	16.6373	54.8207	32.7158	19.8873	33.7578
	Solyc08g061060.1	Blight-associated protein P12 (Fragment) (AHRD V1 ***- B6RN22_CITUN); contains Interpro domain(s) IPR007112 Expansin 45, endoglucanase-like	0.971494	4.26019	18.0688	0.000281007	0.0301988	23.1849	37.7643	26.7597	17.5641	13.4016	11.4776	15.0759	13.72
	Solyc09g090210.2	Serine/threonine protein kinase (AHRD V1 **** C6ZRT7_SOYBN); contains Interpro domain(s) IPR002290 Serine/threonine protein kinase	0.553874	5.13311	17.9865	0.000281635	0.0301988	43.1142	51.9762	46.3805	42.498	32.5469	31.7217	31.6639	29.3731
	Solyc12g019740.1	Thioredoxin family protein (AHRD V1 ***- D7KIT3_ARALY); contains Interpro domain(s) IPR015467 Thioredoxin, core	-0.468931	5.9799	18.0938	0.000272714	0.0301988	56.2244	55.9985	49.6132	43.7777	61.7783	77.9034	79.4577	65.4412
	Solyc12g098710.1	15-cis-zeta-carotene isomerase	-0.615781	4.76286	17.9766	0.000282472	0.0301988	22.569	22.3904	29.4985	23.0804	36.2825	40.1266	43.4405	29.6088
	Solyc06g034340.1	NAC domain protein IPR003441 (AHRD V1 ***- B9ICS8_POPTR); contains Interpro domain(s) IPR003441 No apical meristem (NAM) protein	0.745172	2.18485	17.9375	0.000285811	0.0304168	5.85121	4.91607	7.5879	4.72199	3.68895	3.34388	3.94081	2.78172
	Solyc10g083410.1	Peptidoglycan-binding LysM domain-containing protein (AHRD V1 ***- D7LUB2_ARALY); contains Interpro domain(s) IPR018392 Peptidoglycan-binding lysin domain	-1.67869	2.49516	17.9774	0.000288782	0.0304781	2.63964	3.39655	2.11025	2.03002	14.5223	5.01582	3.29928	9.80674
	Solyc11g013350.1	Unknown Protein (AHRD V1)	-0.774654	1.00235	17.9008	0.000288991	0.0304781	1.40781	1.69828	1.43676	1.23566	3.08191	2.03344	2.38281	2.40454
	Solyc05g008940.2	Receptor-like kinase (AHRD V1 *-*- A7VM25_MARPO); contains Interpro domain(s) IPR002290 Serine/threonine protein kinase	1.44753	0.530123	17.8271	0.000295485	0.0306115	2.11172	1.60889	1.43676	1.41219	0.466956	0.858564	0.68735	0.377182
	Solyc07g063410.2	NAC domain protein IPR003441 (AHRD V1 ***- B9HZY3_POPTR); contains Interpro domain(s) IPR003441 No apical meristem (NAM) protein	-1.43022	2.10526	17.8689	0.000294486	0.0306115	3.51953	3.44125	1.61636	1.27979	5.55678	7.32039	8.11074	5.61059
	Solyc09g015440.1	Transmembrane protein 165 (AHRD V1 **-- B2RUD1_MOUSE); contains Interpro domain(s) IPR001727 Uncharacterised protein family UPF0016	3.26003	-0.333634	17.8944	0.000294459	0.0306115	0.395947	0.58099	1.07757	7.41397	0.0466956	0.18075	0.504057	0.235739
	Solyc12g042830.1	class I heat shock protein (AHRD V1 -**- Q69BI7_CARPA); contains Interpro domain(s) IPR008978 HSP20-like chaperone	-4.91426	-2.35738	18.7054	0.000292842	0.0306115	0	0	0	0	0.186783	0.0903752	0.229117	0.141443
	Solyc04g074050.2	Receptor like kinase, RLK	2.33428	-1.43124	17.7864	0.000299136	0.0308532	0.483935	0.491607	0.40409	0.5737	0.0933913	0.0903752	0.0916467	0.0942956
	Solyc04g007030.2	Cc-nbs-lrr, resistance protein	0.769653	10.0631	17.7142	0.000306181	0.0314413	1145.3	1489.39	1315.09	1176.62	752.967	862.812	757.644	633.478
	Solyc02g014690.1	Unknown Protein (AHRD V1)	-5.95474	-1.09872	17.7331	0.000310734	0.0316455	0	0	0.0448988	0.0441308	4.38939	1.17488	0.458234	0.848661
	Solyc03g121960.2	Phospholipid diacylglycerol acyltransferase (AHRD V1 **** C5ME98_CANTT); contains Interpro domain(s) IPR003386 Lecithin:cholesterol acyltransferase	-0.269896	7.20162	17.6592	0.000310873	0.0316455	148.656	138.946	131.823	134.952	173.661	159.467	161.711	173.598
	Solyc08g082860.2	Alpha alpha-trehalase (AHRD V1 **** Q16V80_AEDAE); contains Interpro domain(s) IPR001661 Glycoside hydrolase, family 37	-0.551984	4.9629	17.6443	0.000312278	0.0316509	25.5166	28.245	24.6944	26.9639	38.1036	42.0697	31.0682	43.3288
	Solyc02g088500.1	C-glucosyltransferase (AHRD V1 **** C3W7B0_ORYSJ); contains Interpro domain(s) IPR002213 UDP-glucuronosyl/UDP-glucosyltransferase	-0.802701	3.72421	17.6184	0.00031491	0.0317768	8.9308	10.4578	8.44098	8.6055	17.9311	14.7312	13.4721	17.4447
	Solyc06g060970.1	Expansin-like protein (AHRD V1 ***- Q0WRS3_ARATH); contains Interpro domain(s) IPR007112 Expansin 45, endoglucanase-like	-3.15258	-1.92337	17.6028	0.000316234	0.0317768	0.0439941	0	0.0897977	0.0441308	0.373565	0.406688	0.504057	0.471478
	Solyc04g082220.1	Histidine amino acid transporter (AHRD V1 **** Q85V22_ORYSI); contains Interpro domain(s) IPR013057 Amino acid transporter, transmembrane	0.699593	5.32853	17.5662	0.000324327	0.0324507	39.7706	54.6577	56.8868	51.1035	31.6596	30.6372	29.2353	33.0978
	Solyc01g100940.2	Unknown Protein (AHRD V1)	0.803146	1.68795	17.4953	0.000326741	0.0325531	2.77163	4.42446	4.62458	4.36895	2.42817	2.62088	2.65776	1.55588
	Solyc07g006830.2	Calmodulin-binding protein (Fragment) (AHRD V1 *-** Q9M451_CICAR); contains Interpro domain(s) IPR012416 Calmodulin binding protein-like	0.230852	7.58587	17.4382	0.00033247	0.0329836	206.464	221.312	202.359	200.707	170.019	188.613	185.126	164.216
	Solyc01g021600.2	Disease resistance response protein (AHRD V1 ***- A8IXC7_BRACM); contains Interpro domain(s) IPR004265 Plant disease resistance response protein	-1.1664	3.11164	17.4474	0.000336759	0.0332681	5.10331	4.64792	4.93887	6.48723	18.6316	8.26933	7.0568	13.6257
	Solyc04g081900.2	Nucleoredoxin 1 (AHRD V1 **-- A8I9L1_CHLRE); contains Interpro domain(s) IPR017936 Thioredoxin-like	-0.747853	3.82272	17.3664	0.000339835	0.0333251	13.7262	13.3628	9.60835	11.9153	19.5188	19.747	22.7742	19.6135
	Solyc08g077690.2	Chromodomain helicase DNA binding protein 5 (AHRD V1 **-- B1AK51_HUMAN); contains Interpro domain(s) IPR000330 SNF2-related	0.331605	4.74481	17.3631	0.000340183	0.0333251	28.1122	32.7589	27.8373	30.6709	19.3787	25.5762	25.5236	24.3754
	Solyc01g059870.2	Phytochrome B1	0.231574	5.82725	17.3084	0.000345917	0.0335383	63.6594	61.0486	64.6543	60.1061	51.9255	53.8636	56.1336	50.5425
	Solyc02g077970.2	Late embryo abundance protein (Fragment) (AHRD V1 *-*- C6F8V9_PSEMZ)	-3.12679	-1.25814	17.2612	0.000350954	0.0335383	0.175976	0.089383	0.0448988	0.0441308	0.0933913	0.994127	1.09976	1.0844
	Solyc02g083460.2	Aspartyl protease family protein (AHRD V1 **-- D7LAA8_ARALY); contains Interpro domain(s) IPR001461 Peptidase A1	-0.385678	6.47306	17.2913	0.000347737	0.0335383	88.5601	74.9477	70.132	65.4018	94.1384	103.841	97.0539	95.6629
	Solyc09g010960.2	WRKY transcription factor 17 (AHRD V1 *-*- Q7E0X2_ORYSJ); contains Interpro domain(s) IPR003657 DNA-binding WRKY	-0.897177	1.91073	17.2665	0.000350382	0.0335383	2.28769	2.27927	2.42454	2.07415	5.93034	3.29869	3.48258	4.19615
	Solyc09g072680.1	F-box family protein (AHRD V1 ***- B9IAP0_POPTR); contains Interpro domain(s) IPR017451 F-box associated type 1	0.77247	3.53357	17.3216	0.000344522	0.0335383	12.5823	12.2455	15.0411	14.7397	5.55678	9.57977	10.6768	6.12922
	Solyc10g006610.2	Indole-3-acetic acid-amido synthetase GH3.8 (AHRD V1 **** B6U4E2_MAIZE); contains Interpro domain(s) IPR004993 GH3 auxin-responsive promoter	-0.615637	5.57086	17.2952	0.00035023	0.0335383	42.1463	40.6693	31.7884	37.2905	63.1792	53.8184	61.5408	54.22
	Solyc09g066410.1	Inorganic phosphate transporter (AHRD V1 **** Q9LLS5_TOBAC); contains Interpro domain(s) IPR004738 Phosphate permease	2.49709	-0.577679	17.2422	0.000353006	0.0335972	0.615917	0.759756	0.718381	3.48633	0.233478	0.225938	0.229117	0.282887
	Solyc06g005710.2	cDNA clone 002-143-C11 full insert sequence (AHRD V1 *--- B7F1B2_ORYSJ); contains Interpro domain(s) IPR016040 NAD(P)-binding domain	0.718536	1.91193	17.1752	0.000360325	0.0340173	4.70737	3.21779	5.38786	4.0159	2.28809	2.84682	2.9327	2.45169
	Solyc07g040990.2	Protein phosphatase 2C (AHRD V1 ***- A5A6P8_WHEAT); contains Interpro domain(s) IPR015655 Protein phosphatase 2C	-0.774143	6.61757	17.2559	0.000359032	0.0340173	102.198	79.9531	64.5645	58.2526	93.5313	146.95	160.611	120.463
	Solyc01g080130.2	Unknown Protein (AHRD V1)	-0.344254	4.50926	17.128	0.000365597	0.0343764	20.6332	21.7201	18.633	21.4476	27.6438	24.808	27.2649	24.9412
	Solyc05g054780.1	Disease resistance response/ dirigent-like protein (AHRD V1 ***- Q9M3C8_ARATH); contains Interpro domain(s) IPR004265 Plant disease resistance response protein	-1.44202	7.67273	17.158	0.000369922	0.0346439	97.0949	92.9583	114.941	103.663	441.227	132.535	148.972	387.696
	Solyc06g068850.2	Genomic DNA chromosome 5 TAC clone K22G18 (AHRD V1 *--- Q9FH52_ARATH); contains Interpro domain(s) IPR013989 Development and cell death domain	0.852869	4.41607	17.1321	0.000371413	0.034645	24.3287	25.9211	21.4616	22.6391	12.7012	18.8884	7.14844	13.4843
	Solyc01g095590.2	Extra-large G-protein-like (AHRD V1 ***- Q6K2T0_ORYSJ)	0.342733	6.39561	17.0581	0.000373534	0.0347046	90.7598	99.7514	85.4425	88.8794	67.662	80.7051	74.0506	65.2526
	Solyc01g109880.2	BZIP transcription factor (AHRD V1 ***- C0KYN1_SOLLC); contains Interpro domain(s) IPR011700 Basic leucine zipper	-0.676681	4.24053	17.0248	0.000377395	0.0347872	14.2541	18.6811	16.1187	17.3434	31.8931	28.6489	15.6716	29.9389
	Solyc03g115770.2	Timing of CAB expression-like	-0.884984	3.47911	17.0373	0.000377393	0.0347872	7.56698	7.19533	9.11446	8.64964	14.8959	16.1772	15.9465	13.0599
	Solyc06g067980.2	Unknown Protein (AHRD V1)	-2.42333	4.0738	17.0513	0.000382202	0.0350921	16.1018	4.02224	4.0409	3.04502	22.9276	46.9047	41.6534	34.6536
	Solyc04g011770.2	Unknown Protein (AHRD V1)	-0.903238	3.11797	16.9394	0.000387469	0.0354368	7.12704	7.01657	5.83685	4.28069	13.5417	10.1672	9.71455	11.9755
	Solyc02g071750.2	Cyclic phosphodiesterase (AHRD V1 ***- D7M9D2_ARALY); contains Interpro domain(s) IPR012386 2 , 3 cyclic phosphodiesterase, plant	0.902745	1.71971	16.8947	0.000392864	0.035668	3.21157	4.06693	5.29806	5.33983	2.24139	2.62088	1.74129	2.97031
	Solyc06g035710.1	Multidrug resistance protein mdtK (AHRD V1 *-*- MDTK_PHOLL); contains Interpro domain(s) IPR002528 Multi antimicrobial extrusion protein MatE	2.03008	1.33463	16.9513	0.000393044	0.035668	3.03559	2.14519	10.1471	4.50134	0.887217	1.40082	1.74129	0.801513
	Solyc01g081310.2	Glutathione-S-transferase (AHRD V1 ***- B2BY02_9BRAS); contains Interpro domain(s) IPR004045 Glutathione S-transferase, N-terminal IPR017933 Glutathione S-transferase/chloride channel, C-terminal	-0.555501	6.56911	16.8498	0.000399394	0.035722	75.5818	93.8075	72.0177	68.5793	121.128	122.73	113.321	98.3975
	Solyc04g007080.2	Lrr, resistance protein fragment	0.795486	3.82104	16.8351	0.000401268	0.035722	16.2338	17.0275	16.2534	15.2693	6.86426	11.794	8.93556	9.71245
	Solyc05g007170.2	Cc-nbs-lrr, resistance protein with an R1 specific domain	0.455057	6.91883	16.827	0.000401181	0.035722	128.199	158.431	129.758	122.507	84.1922	115.093	108.556	85.2432
	Solyc06g074740.2	Vacuolar protein sorting-associated protein 41 homolog (AHRD V1 ***- B5X3G5_SALSA); contains Interpro domain(s) IPR016902 Vacuolar protein sorting-associated protein 41 IPR019782 WD40 repeat 2 IPR019775 WD40 repeat, conserved site IPR017986 WD40 repeat, region	-0.31778	6.46971	16.8371	0.000399928	0.035722	86.4484	78.7464	84.8588	84.9959	105.439	94.2161	109.151	108.817
	Solyc10g083380.1	Unknown Protein (AHRD V1); contains Interpro domain(s) IPR004827 Basic-leucine zipper (bZIP) transcription factor	-1.11336	1.61527	16.8437	0.000399113	0.035722	2.28769	2.1005	1.57146	1.50045	5.51008	2.169	4.62816	3.86612
	Solyc08g045850.2	Pentatricopeptide repeat-containing protein (AHRD V1 ***- D7MTG0_ARALY); contains Interpro domain(s) IPR002885 Pentatricopeptide repeat	0.338046	4.47987	16.8048	0.000403956	0.0358251	24.9006	22.6139	25.6372	24.0513	19.0985	20.2892	20.6205	16.8789
	Solyc01g095410.2	Eukaryotic translation initiation factor 1A (AHRD V1 **** Q7Y1V3_ORYSJ); contains Interpro domain(s) IPR001253 Translation initiation factor 1A (eIF-1A)	-0.2448	7.37973	16.7776	0.00040737	0.0358562	167.705	165.359	159.436	142.807	193.88	183.326	185.493	190.1
	Solyc09g042700.2	Proactivator polypeptide (AHRD V1 **-- C0H9G6_SALSA); contains Interpro domain(s) IPR011001 Saposin-like	-0.437732	5.68579	16.7895	0.000405873	0.0358562	52.6609	46.9708	44.5396	44.8369	73.032	53.1858	71.4844	58.3218
	Solyc07g054430.2	Glutamate formiminotransferase (AHRD V1 **** B6UFR4_MAIZE); contains Interpro domain(s) IPR012886 Formiminotransferase, N-terminal	-0.928418	4.01573	16.7966	0.000412149	0.0360061	13.8581	9.74275	8.66548	7.41397	18.7716	18.0299	21.6286	17.1147
	Solyc09g098230.2	ATP-dependent DNA helicase 2 subunit KU70 (AHRD V1 **-* KU70_ARATH); contains Interpro domain(s) IPR006165 DNA helicase, ATP-dependent, Ku70 subunit	0.357861	5.99717	16.747	0.000411259	0.0360061	64.4953	68.0205	75.6994	71.7125	51.2718	61.0936	54.9422	51.1082
	Solyc02g072540.2	CBL-interacting protein kinase 16 (AHRD V1 **** C4P7W5_VITVI); contains Interpro domain(s) IPR002290 Serine/threonine protein kinase	-3.10657	-0.530361	16.7168	0.000419261	0.0364428	0.307959	0.223458	0.0448988	0.132392	0.373565	2.53051	2.42864	0.942956
	Solyc03g007040.2	Glutathione-regulated potassium-efflux system protein (AHRD V1 **** Q8PYD0_METMA); contains Interpro domain(s) IPR006153 Cation/H+ exchanger	-0.306247	4.94736	16.6774	0.00042026	0.0364428	31.3238	29.4964	27.4332	28.4644	36.6094	33.4388	36.6129	37.6711
	Solyc11g013250.1	SRC2-like protein (AHRD V1 ***- A4K8J5_CAPAN); contains Interpro domain(s) IPR000008 C2 calcium-dependent membrane targeting	1.22802	1.65433	16.6553	0.000423156	0.036516	3.16757	4.87137	3.9511	2.8685	1.35417	1.62675	1.60382	1.74447
	Solyc12g095840.1	Protein cereblon homolog (AHRD V1 *-*- CRBN_DROYA); contains Interpro domain(s) IPR003111 Peptidase S16, lon N-terminal	0.358228	4.18915	16.6472	0.000424223	0.036516	18.6095	20.2006	21.5963	22.9921	17.6043	15.4542	15.0759	16.9261
	Solyc01g008780.2	Phospholipase A22 (AHRD V1 ***- B9SJ74_RICCO); contains Interpro domain(s) IPR016090 Phospholipase A2	-0.41288	4.83524	16.5927	0.000431493	0.0368265	27.5403	25.0272	23.0331	22.0213	32.4068	32.9869	36.4296	28.1472
	Solyc04g007070.2	Cc-nbs-lrr, resistance protein	0.744725	7.57638	16.6471	0.000432041	0.0368265	187.899	273.959	236.841	218.889	115.852	161.229	145.214	125.272
	Solyc05g015470.1	Drought-induced protein 1 (AHRD V1 ***- Q6XPS8_9FABA)	-0.571685	2.78509	16.5668	0.000434988	0.0368265	6.20316	5.2736	5.74705	3.79525	9.47921	7.2752	7.37756	7.11932
	Solyc07g007790.2	Sucrose phosphate synthase (AHRD V1 **** Q2HYI0_CUCME); contains Interpro domain(s) IPR012819 Sucrose phosphate synthase, plant	-0.565503	6.13513	16.5978	0.000433152	0.0368265	65.5952	66.7244	50.8255	60.9888	88.0213	94.0806	88.1183	91.0896
	Solyc07g054300.2	Phosphatase 2C family protein (AHRD V1 ***- D7KDP0_ARALY); contains Interpro domain(s) IPR015655 Protein phosphatase 2C	0.527791	5.24165	16.5616	0.000435695	0.0368265	45.7538	45.4066	44.809	45.8519	31.9865	30.1853	34.1842	29.7503
	Solyc07g047960.2	WRKY transcription factor 2 (AHRD V1 **** C9DHZ1_9ROSI); contains Interpro domain(s) IPR003657 DNA-binding WRKY	-0.475672	4.93711	16.5313	0.000439839	0.037043	29.872	24.4909	26.9842	23.5217	40.1582	34.6589	33.4969	37.5297
	Solyc06g009650.2	Protein fat-free homolog (AHRD V1 ***- FFR_DICDI); contains Interpro domain(s) IPR014812 Vps51/Vps67	0.173437	6.1591	16.5152	0.000442056	0.0370962	74.9219	78.0761	76.6872	74.228	66.7281	71.2608	67.0396	64.4511
	Solyc00g009110.2	Inositol-1 4 5-trisphosphate 5-Phosphatase-like protein (AHRD V1 *-*- Q9M1W5_ARATH); contains Interpro domain(s) IPR000300 Inositol polyphosphate related phosphatase	-0.705042	7.2055	16.5435	0.000445855	0.0371487	137.481	141.672	107.084	108.253	183.747	149.209	300.372	172.797
	Solyc01g095430.2	Threonine endopeptidase (AHRD V1 **-- B6TCN7_MAIZE)	-0.498662	3.55948	16.4931	0.000445118	0.0371487	8.05092	10.5472	9.60835	9.35573	10.9735	15.0023	15.305	11.787
	Solyc06g069650.2	Receptor like kinase, RLK	0.5952	5.22536	16.4718	0.00044947	0.0372352	39.9466	59.1269	42.3396	51.2358	23.161	36.9183	41.1036	26.3085
	Solyc10g078440.1	Unknown Protein (AHRD V1); contains Interpro domain(s) IPR008889 VQ	2.54751	-1.46116	16.4578	0.000450074	0.0372352	0.307959	0.491607	0.673483	0.794354	0	0.0451876	0.229117	0.0942956
	Solyc05g023680.2	E3 ubiquitin-protein ligase UHRF1 (AHRD V1 *--* UHRF1_RAT); contains Interpro domain(s) IPR003105 SRA-YDG	-0.428908	6.13369	16.4356	0.000453204	0.0373622	61.3277	58.0096	55.7195	65.2694	73.1254	72.6617	79.137	98.6332
	Solyc11g010730.1	Receptor-like kinase (AHRD V1 ***- A7VM42_MARPO); contains Interpro domain(s) IPR002290 Serine/threonine protein kinase	-0.777913	5.55553	16.4522	0.000459891	0.0377805	35.1513	33.5186	29.4087	24.7132	68.5492	44.8713	41.1494	56.0116
	Solyc01g008050.2	Leaf senescence protein-like (AHRD V1 ***- Q67V91_ORYSJ); contains Interpro domain(s) IPR004253 Protein of unknown function DUF231, plant	-0.797575	2.99494	16.3673	0.000463009	0.0379036	5.1913	4.46915	5.25316	6.00179	8.35852	9.57977	9.89785	8.53375
	Solyc02g080770.2	Unknown Protein (AHRD V1)	-2.24164	2.62603	16.4084	0.000466222	0.0380336	2.9916	4.02224	1.97555	2.69198	22.4139	4.33801	6.8735	21.7351
	Solyc02g083400.2	RING finger protein 38 (AHRD V1 *-*- RNF38_HUMAN); contains Interpro domain(s) IPR001841 Zinc finger, RING-type	0.792607	4.18526	16.3304	0.000473255	0.0383402	20.7652	23.91	25.727	24.8898	13.8219	15.409	15.8091	9.94819
	Solyc02g092720.1	Unknown Protein (AHRD V1)	0.614622	2.66374	16.3073	0.000471824	0.0383402	7.21503	7.73163	7.31851	8.34072	4.48278	4.88026	6.32362	4.29045
	Solyc03g121190.2	Unknown Protein (AHRD V1)	-1.55927	1.04653	16.2767	0.000476377	0.03846	1.53979	0.804447	0.942876	0.838485	5.08982	2.25938	1.28305	3.58323
	Solyc04g082040.2	Predicted mechanosensitive ion channel (AHRD V1 *-*- Q2TZV3_ASPOR); contains Interpro domain(s) IPR016688 Membrane protein, At2g17000, predicted	-0.398053	5.33585	16.1506	0.000495691	0.0397453	40.3866	37.4962	30.7108	33.3629	43.9406	50.2938	47.3814	45.4505
	Solyc05g054790.1	Unknown Protein (AHRD V1)	-1.42558	6.82887	16.2173	0.000494915	0.0397453	57.1483	51.8422	63.9359	58.8705	254.491	73.2491	84.1775	210.845
	Solyc01g102300.2	BHLH transcription factor (AHRD V1 *-** B6TXR4_MAIZE); contains Interpro domain(s) IPR011598 Helix-loop-helix DNA-binding	-0.645997	3.38681	16.1371	0.000497814	0.0397792	8.49086	10.3237	7.31851	9.35573	10.6466	13.24	17.1838	14.4744
	Solyc10g008040.2	Seed biotin-containing protein SBP65 (AHRD V1 *-*- SBP65_PEA); contains Interpro domain(s) IPR006777 Microvirus H protein (pilot protein)	-1.5909	0.401392	16.0997	0.000503723	0.0398434	0.96787	0.536298	0.493887	0.353046	1.0273	2.25938	2.61193	1.22584
	Solyc11g032060.1	GDSL esterase/lipase At1g71691 (AHRD V1 ***- GDL29_ARATH); contains Interpro domain(s) IPR001087 Lipase, GDSL	-3.89021	-1.85647	16.1114	0.000501862	0.0398434	0	0	0.0448988	0.0441308	0.700434	0.135563	0.27494	0.518626
	Solyc12g005850.1	Multidrug resistance protein mdtK (AHRD V1 *--- MDTK_ERWAM); contains Interpro domain(s) IPR002528 Multi antimicrobial extrusion protein MatE	-0.48968	5.07041	16.1072	0.00050253	0.0398434	35.1513	29.0495	28.6455	33.1864	48.0965	39.0873	37.5752	52.2398
	Solyc04g015400.2	Os06g0724200 protein (Fragment) (AHRD V1 ***- Q0D9E9_ORYSJ)	0.793006	1.16138	16.0716	0.000508229	0.0400554	2.15571	2.27927	2.64903	3.17742	1.35417	1.446	1.60382	1.50873
	Solyc10g081120.1	Alpha-L-arabinofuranosidase (AHRD V1 **** Q76LU4_SOLLC); contains Interpro domain(s) IPR017853 Glycoside hydrolase, catalytic core	0.44314	7.34744	16.0617	0.000509824	0.0400554	197.401	153.337	178.563	162.269	125.518	124.447	143.656	115.041
	Solyc03g007570.2	Magnesium and cobalt efflux protein corC (AHRD V1 *--- CORC_SALTY); contains Interpro domain(s) IPR002550 Protein of unknown function DUF21	-0.592804	6.3794	16.0312	0.000519714	0.0403572	68.6748	57.4733	64.5645	55.2076	85.9667	88.5225	97.9245	98.4918
	Solyc06g075970.2	Unknown Protein (AHRD V1)	1.24299	4.09649	16.0676	0.000518746	0.0403572	20.1493	25.4742	26.176	15.843	10.3197	7.81745	8.93556	9.94819
	Solyc09g072660.2	FAD-binding domain-containing protein (AHRD V1 **-- D7KFP2_ARALY); contains Interpro domain(s) IPR006094 FAD linked oxidase, N-terminal	0.715283	5.10211	16.0462	0.000520395	0.0403572	46.3258	41.1609	43.2825	40.5121	23.3945	29.9594	28.3647	22.5838
	Solyc11g011980.1	WD-40 repeat protein (AHRD V1 *--- B2J557_NOSP7); contains Interpro domain(s) IPR020472 G-protein beta WD-40 repeat, region	-1.03014	2.10117	15.9959	0.00052056	0.0403572	3.03559	3.75409	2.28984	2.64785	8.68539	4.56395	3.80334	6.93073
	Solyc01g096320.2	Homeobox leucine zipper protein (AHRD V1 ***- Q9XH73_PRUAR); contains Interpro domain(s) IPR001356 Homeobox	-1.65516	3.16429	15.9902	0.000531554	0.0405385	10.2506	4.46915	3.9511	2.51546	7.518	22.5938	25.0196	11.6455
	Solyc01g098320.2	DNA-directed RNA polymerase subunit H (AHRD V1 *-*- RPOH_METJA); contains Interpro domain(s) IPR014381 DNA-directed RNA polymerase, RPB5 subunit	0.867295	2.79975	15.9418	0.000529562	0.0405385	8.79882	6.43558	9.02467	7.76702	4.06252	3.25351	4.67398	5.56344
	Solyc01g109920.2	Dehydrin (AHRD V1 *-*- Q6YL18_BRAJU); contains Interpro domain(s) IPR000167 Dehydrin	-1.7796	-0.424418	15.959	0.000526683	0.0405385	0.351953	0.402224	0.269393	0.132392	0.653739	0.632626	1.60382	1.13155
	Solyc03g116900.2	Manganese transporter MntH (AHRD V1 **-* D3KPZ0_LISMO); contains Interpro domain(s) IPR001046 Natural resistance-associated macrophage protein	0.429227	5.92391	15.93	0.000531556	0.0405385	61.1958	64.4005	75.4749	72.9482	46.1353	55.5807	52.9718	48.798
	Solyc07g009180.1	Cc-nbs-lrr, resistance protein	0.362786	3.6934	15.9359	0.000530559	0.0405385	13.5062	13.8097	15.3105	14.2542	12.281	11.9295	10.631	9.38241
	Solyc02g078920.2	SP I mismatch endonuclease (AHRD V1 **** A0MSM3_SPIOL); contains Interpro domain(s) IPR003154 S1/P1 nuclease	-0.480797	5.47059	15.8795	0.000540148	0.04106	42.0583	37.8537	34.3027	34.069	50.8048	58.1113	47.1981	50.8253
	Solyc01g091630.2	Homeobox-leucine zipper protein ATHB-9 (AHRD V1 *-*- ATBH9_ARATH); contains Interpro domain(s) IPR002913 Lipid-binding START	-0.546375	4.65144	15.7948	0.000554914	0.0417756	19.2254	21.0944	17.1065	20.1678	29.8385	25.2599	23.7823	34.465
	Solyc04g072070.2	WRKY transcription factor 16 (AHRD V1 *-*- C9DI05_9ROSI); contains Interpro domain(s) IPR003657 DNA-binding WRKY	2.04752	1.24138	15.8584	0.000552789	0.0417756	3.07959	4.37977	3.09802	3.61872	0.513652	0.858564	1.32888	0.707217
	Solyc11g013180.1	Phosphatidylinositol-4-phosphate 5-kinase family protein (AHRD V1 ***- D7L735_ARALY); contains Interpro domain(s) IPR017163 Phosphatidylinositol-4-phosphate 5-kinase, plant	-0.315295	6.3092	15.7967	0.000554586	0.0417756	79.1893	74.5901	67.3932	66.6375	86.2935	93.448	97.5579	80.8113
	Solyc02g087890.2	Unknown Protein (AHRD V1)	-1.83329	3.61679	15.7976	0.000564953	0.042395	11.3065	8.08916	2.91842	2.60372	15.5963	29.0104	26.715	17.539
	Solyc04g078840.2	BZIP transcription factor (AHRD V1 **-* Q0PN11_9FABA); contains Interpro domain(s) IPR011616 bZIP transcription factor, bZIP-1	-0.581036	6.18006	15.7494	0.000568186	0.0424951	78.3534	62.5234	52.7112	48.4997	70.8373	102.485	111.213	77.6053
	Solyc08g082940.2	Uncharacterized basic helix-loop-helix protein At1g64625 (AHRD V1 *-*- Y1462_ARATH)	0.801634	3.75956	15.7294	0.000569917	0.0424951	14.914	12.8265	16.3432	21.3593	8.03165	8.26933	12.5098	8.72234
	Solyc02g081970.2	Vacuolar sorting receptor 7 (AHRD V1 **** B6UEQ5_MAIZE); contains Interpro domain(s) IPR003137 Protease-associated PA	0.363991	7.78326	15.6838	0.000574948	0.0425277	266.076	236.686	278.867	211.078	193.507	199.051	174.633	204.15
	Solyc04g076660.2	Rhamnogalacturonate lyase (AHRD V1 ***- A3XLZ2_LEEBM); contains Interpro domain(s) IPR010325 Rhamnogalacturonate lyase	0.878664	3.94101	15.7415	0.000572186	0.0425277	21.7331	16.4465	21.3269	22.5508	10.5999	11.2969	13.3804	9.33527
	Solyc07g055050.2	ATP synthase I-like protein (AHRD V1 **-- A8HNA8_CHLRE); contains Interpro domain(s) IPR008413 ATPase, F0 complex, subunit I, bacillus-type	0.633262	2.78516	15.6698	0.000577521	0.0425277	6.6871	7.19533	6.51033	10.0618	5.88365	3.61501	4.9031	5.23341
	Solyc12g013810.1	Thioredoxin (AHRD V1 ***- A7LNX7_9CARY); contains Interpro domain(s) IPR005746 Thioredoxin	-0.318975	4.0864	15.6693	0.00057762	0.0425277	15.6179	13.5415	15.8493	14.5632	18.1179	18.6173	21.1704	16.4074
	Solyc01g091010.2	YABBY-like transcription factor CRABS CLAW-like protein (AHRD V1 **-* Q6SRZ7_ANTMA); contains Interpro domain(s) IPR006780 YABBY protein	-4.44835	-1.42969	15.6878	0.000580368	0.0425961	0.0879882	0.0446915	0.0448988	0	1.26078	0.18075	0.41241	2.49883
	Solyc01g087020.2	Unknown Protein (AHRD V1)	-0.818997	3.99107	15.6471	0.000587584	0.0426354	13.9901	14.6588	9.96754	8.78203	22.0403	17.8943	22.82	20.8865
	Solyc01g091270.2	AT2G45380 protein (Fragment) (AHRD V1 ***- B9DGW8_ARATH)	-0.437231	4.55044	15.5897	0.000592532	0.0426354	24.7247	20.3346	20.0249	20.7856	24.4218	28.2422	35.6048	28.0058
	Solyc02g089620.2	Proline dehydrogenase (AHRD V1 **** A1E289_ACTDE); contains Interpro domain(s) IPR015659 Proline oxidase	-0.838723	3.2363	15.5745	0.000595414	0.0426354	6.64311	9.42991	6.55523	11.2092	16.6236	17.9395	13.3804	12.5885
	Solyc05g051880.2	Trehalose-6-phosphate phosphatase-like protein (AHRD V1 **** Q9LX18_ARATH); contains Interpro domain(s) IPR003337 Trehalose-phosphatase	1.71984	0.99831	15.5858	0.000593988	0.0426354	1.71577	5.00545	3.00822	1.01501	0.700434	0.406688	0.870644	1.27299
	Solyc05g053370.2	Zinc transporter protein (AHRD V1 **** D5LMF9_9FABA); contains Interpro domain(s) IPR004698 Zinc/iron permease, fungal and plant	-1.19911	2.85492	15.6252	0.000593388	0.0426354	4.13544	3.30717	3.32251	2.82437	5.55678	11.5228	8.4315	5.70488
	Solyc05g055340.2	Agenet domain-containing protein (AHRD V1 **-- D7MA47_ARALY); contains Interpro domain(s) IPR005491 ENT	-0.385164	4.66746	15.6056	0.000589519	0.0426354	24.9886	22.0329	20.9678	19.5941	26.3363	32.3543	28.9145	26.78
	Solyc09g091210.2	Disease resistance response/ dirigent-like protein (AHRD V1 ***- Q0WPQ6_ARATH); contains Interpro domain(s) IPR004265 Plant disease resistance response protein	-1.18118	6.27203	15.6321	0.000595471	0.0426354	43.2462	49.5182	43.3274	39.2764	167.544	62.0878	54.484	113.626
	Solyc11g007140.1	Tetracycline resistance protein (AHRD V1 **-- A4EIK2_9RHOB); contains Interpro domain(s) IPR016196 Major facilitator superfamily, general substrate transporter	0.446038	2.9891	15.6087	0.000588926	0.0426354	8.57884	7.99978	9.20426	8.91442	5.97704	6.59739	7.74415	5.13911
	Solyc03g005230.2	Menaquinone biosynthesis methyltransferase ubiE (AHRD V1 *-** A1BDQ8_CHLPD); contains Interpro domain(s) IPR013216 Methyltransferase type 11	0.243075	5.99165	15.5512	0.000599897	0.0428213	63.7034	67.4395	68.3809	65.5784	50.6181	57.7949	58.1957	57.3789
	Solyc11g018690.1	ABC transporter G family member 25 (AHRD V1 ***- AB25G_ARATH); contains Interpro domain(s) IPR003439 ABC transporter-like	-0.468621	4.36499	15.5262	0.000604719	0.0430343	18.2575	18.547	19.7106	20.0795	23.7214	29.869	30.5184	21.8766
	Solyc03g118540.2	Protein TIFY 6B (AHRD V1 **-- TIF6B_ARATH); contains Interpro domain(s) IPR010399 Tify	-0.530982	5.23235	15.5161	0.000606694	0.043044	34.2714	33.4739	25.7719	32.5685	51.5987	40.1718	36.8878	53.5599
	Solyc02g067660.2	Phytoalexin deficient 4 (Fragment) (AHRD V1 **-- B2BDV5_ARALY); contains Interpro domain(s) IPR002921 Lipase, class 3	0.540684	5.8549	15.4727	0.00061694	0.0435424	62.7795	62.9703	55.2705	65.0047	35.5354	52.1013	49.3976	32.0605
	Solyc12g006530.1	Cycloartenol synthase (AHRD V1 ***- D7LA92_ARALY); contains Interpro domain(s) IPR018333 Squalene cyclase	-1.62525	-0.237619	15.4615	0.000617437	0.0435424	0.131982	0.759756	0.538786	0.882616	1.91452	2.53051	1.83293	0.895808
	Solyc04g082200.2	Dehydrin (AHRD V1 *-*- Q1A4H3_COFCA); contains Interpro domain(s) IPR000167 Dehydrin	-1.03328	8.27888	15.4937	0.000622378	0.0436279	315.13	209.514	197.33	134.731	443.982	530.186	342.53	436.73
	Solyc12g099010.1	Beige/BEACH domain containing protein (AHRD V1 *--- A2EN39_TRIVA); contains Interpro domain(s) IPR000409 Beige/BEACH	0.330888	4.52101	15.4401	0.000621707	0.0436279	24.1967	26.1445	24.9638	26.4785	17.6043	21.1026	20.8038	21.4051
	Solyc10g005200.2	Novel protein (AHRD V1 *-*- B8JM89_DANRE); contains Interpro domain(s) IPR008166 Protein of unknown function DUF23	-0.489999	4.63204	15.422	0.000625338	0.0437046	20.4572	26.2339	18.0493	21.7123	28.2509	30.7276	30.106	32.3434
	Solyc02g062510.2	Peroxidase (AHRD V1 ***- Q0ZA68_9ROSI); contains Interpro domain(s) IPR002016 Haem peroxidase, plant/fungal/bacterial	-1.329	5.58473	15.4649	0.00062813	0.0437238	26.9244	34.0549	19.3963	25.2428	110.015	40.5785	32.947	81.8957
	Solyc12g057110.2	14-3-3 (Fragment) (AHRD V1 ***- D3TIB7_MANIN); contains Interpro domain(s) IPR000308 14-3-3 protein	-0.730104	4.53512	15.4329	0.000629348	0.0437238	18.3015	15.061	21.282	17.1669	24.9822	32.3543	33.5427	28.2415
	Solyc05g051490.2	LMBR1 domain protein (AHRD V1 *-*- D4DI29_TRIVH); contains Interpro domain(s) IPR006876 LMBR1-like conserved region	-0.226241	5.46974	15.3874	0.000632353	0.0438026	44.566	42.5016	41.8008	37.8201	48.33	51.2427	49.3518	46.0634
	Solyc01g009670.2	CCA-adding enzyme (AHRD V1 *-*- CCA_STAES); contains Interpro domain(s) IPR002646 Polynucleotide adenylyltransferase region	-0.87819	1.12541	15.3259	0.000645024	0.0441939	1.27583	1.47482	1.39186	1.45632	2.52156	2.57569	2.33699	2.87602
	Solyc01g109560.2	Guanine nucleotide-binding protein subunit beta (AHRD V1 ***- C1GED5_PARBD); contains Interpro domain(s) IPR016346 Guanine nucleotide-binding protein, beta subunit	0.219001	6.98594	15.3136	0.000647593	0.0441939	138.933	149.582	147.762	142.896	118.84	128.559	116.254	133.947
	Solyc03g031470.2	Dihydroflavonol 4-reductase (AHRD V1 **** B9X2I6_ROSHC); contains Interpro domain(s) IPR016040 NAD(P)-binding domain	-1.74935	-0.173064	15.349	0.000640229	0.0441939	0.307959	0.670373	0.179595	0.220654	1.82113	0.723002	0.778997	1.36729
	Solyc03g119600.1	NIMIN2c protein (AHRD V1 ***- A0FJY4_TOBAC)	0.866551	5.36463	15.3614	0.000649327	0.0441939	39.5947	44.6468	60.344	68.0055	23.8615	30.9083	36.2463	25.5541
	Solyc05g051350.1	Rhamnogalacturonate lyase (AHRD V1 **** A3XLZ2_LEEBM); contains Interpro domain(s) IPR010325 Rhamnogalacturonate lyase	-1.69624	1.93265	15.388	0.000643539	0.0441939	3.16757	1.96643	1.21227	0.970877	6.11713	6.9137	5.26969	5.46915
	Solyc09g007770.2	Aquaporin 2 (AHRD V1 ***- O65357_SAMSA); contains Interpro domain(s) IPR012269 Aquaporin	-1.13277	6.57775	15.3719	0.000647141	0.0441939	96.215	57.2498	55.2705	50.3532	145.784	147.312	106.264	168.836
	Solyc04g010270.1	Disease resistance response/ dirigent-like protein (AHRD V1 *-*- Q9M3C8_ARATH); contains Interpro domain(s) IPR004265 Plant disease resistance response protein	-1.50479	6.06384	15.3329	0.000655313	0.044472	39.8586	36.8258	25.4576	32.5244	157.785	53.0502	43.2114	128.242
	Solyc01g105330.2	Methyl binding domain protein (AHRD V1 *-*- B9GUW9_POPTR); contains Interpro domain(s) IPR016177 DNA-binding, integrase-type	0.31826	4.18421	15.266	0.00065764	0.044501	19.9293	20.2899	19.6208	19.9471	14.0554	16.5387	17.642	15.7474
	Solyc09g065020.2	F-box family protein (AHRD V1 ***- B9MYU0_POPTR)	-0.715472	3.43725	15.2563	0.000659704	0.044512	10.9985	8.80423	7.8573	6.3107	12.5144	15.9964	15.3967	11.8812
	Solyc01g087180.2	Unknown Protein (AHRD V1)	-2.42516	2.52789	15.2989	0.000662502	0.0445723	4.35541	2.27927	0.942876	0.308916	4.85635	15.409	16.5881	5.61059
	Solyc03g114160.1	U-box domain-containing protein (AHRD V1 ***- D7KBV1_ARALY); contains Interpro domain(s) IPR011989 Armadillo-like helical	-2.285	2.00826	15.2318	0.000676981	0.0453522	3.87148	1.60889	0.987774	0.661962	3.73565	10.122	14.2052	6.78928
	Solyc06g068590.2	Serine/threonine protein kinase (AHRD V1 *-*- Q16PN5_AEDAE); contains Interpro domain(s) IPR002290 Serine/threonine protein kinase	1.96382	-1.39503	15.1721	0.000677969	0.0453522	0.483935	0.357532	0.448988	0.397177	0.140087	0.0451876	0.13747	0.0942956
	Solyc02g068110.2	Enhancer of yellow 2 transcription factor homolog (AHRD V1 **** C1BWN3_ESOLU); contains Interpro domain(s) IPR018783 Transcription factor, enhancer of yellow 2	-0.270802	5.38956	15.0801	0.000698531	0.04589	38.4068	37.8537	42.4294	36.9375	43.8005	48.9834	51.6888	43.2817
	Solyc02g083720.2	MLO-like protein 4 (AHRD V1 ***- B6TXU3_MAIZE); contains Interpro domain(s) IPR004326 Mlo-related protein	-0.82433	3.59104	15.0925	0.000699894	0.04589	11.4825	8.26793	9.24916	9.84117	19.0051	13.6467	14.7093	21.4523
	Solyc03g005180.1	Structural constituent of ribosome (AHRD V1 **-- D7L1Q2_ARALY); contains Interpro domain(s) IPR005484 Ribosomal protein L18/L5	0.569839	1.50159	15.0596	0.000703203	0.04589	3.38754	3.03902	3.14292	3.17742	2.28809	2.48532	2.1537	1.65017
	Solyc03g096070.2	1-phosphatidylinositol-4 5-bisphosphate phosphodiesterase (Phosphoinositide-specific phospholipase c) (AHRD V1 *-** O49950_SOLTU); contains Interpro domain(s) IPR017946 PLC-like phosphodiesterase, TIM beta/alpha-barrel domain	0.43112	4.46786	15.0732	0.000700106	0.04589	24.3287	24.4016	26.6699	24.3161	19.4254	18.4817	17.0463	19.0006
	Solyc03g120830.2	F5F19.22 protein (Fragment) (AHRD V1 ***- Q9ZU10_ARATH)	-0.928752	2.94728	15.0496	0.000705608	0.04589	6.46713	5.31829	4.22049	4.19243	10.273	8.58564	9.57708	10.0425
	Solyc06g054060.1	Non-specific lipid-transfer protein (AHRD V1 ***- Q5MJA5_CAPAN); contains Interpro domain(s) IPR003612 Plant lipid transfer protein/seed storage/trypsin-alpha amylase inhibitor	-2.56301	0.140604	15.1131	0.000700395	0.04589	1.01186	0.357532	0.0897977	0.132392	0.980608	2.84682	3.29928	2.40454
	Solyc08g080590.2	Osmotin 81 (Fragment) (AHRD V1 **-- Q84ML3_SOLTU); contains Interpro domain(s) IPR001938 Thaumatin, pathogenesis-related	4.61536	-1.15805	15.1452	0.000696172	0.04589	0.21997	0.268149	0.314292	6.48723	0	0.135563	0.13747	0
	Solyc11g013010.1	MORN repeat protein (AHRD V1 *--- A3V9K0_9RHOB); contains Interpro domain(s) IPR003409 MORN motif	-0.434882	4.92979	15.0504	0.000705313	0.04589	26.9684	24.2675	25.5923	21.8447	34.0411	28.9653	32.3971	38.0011
	Solyc11g020250.1	HAT dimerisation domain-containing protein-like (AHRD V1 ***- Q5VNQ7_ORYSJ); contains Interpro domain(s) IPR007021 Protein of unknown function DUF659	-3.68313	-1.97934	15.0907	0.000696127	0.04589	0.0439941	0	0	0	0.0933913	0.225938	0.0916467	0.42433
	Solyc11g044240.1	Protease (AHRD V1 ***- C8TDY4_EIMTE)	0.616458	2.6169	15.1181	0.000689962	0.04589	7.21503	6.70373	4.93887	8.25246	4.43608	4.88026	4.44487	3.91327
	Solyc11g045610.1	Cell division protein kinase 10 (AHRD V1 *-*- D3TRH8_GLOMM); contains Interpro domain(s) IPR002290 Serine/threonine protein kinase	-0.445616	4.13617	15.0298	0.000710069	0.0460522	14.694	16.0889	13.2452	15.4458	22.3672	19.4759	16.5881	22.5838
	Solyc02g032330.2	Sterol-4-alpha-carboxylate 3-dehydrogenase decarboxylating (AHRD V1 **** B6TKP9_MAIZE); contains Interpro domain(s) IPR002225 3-beta hydroxysteroid dehydrogenase/isomerase	-0.202479	5.56487	14.9613	0.000726113	0.0461036	41.3544	45.0044	44.7641	44.9693	51.1784	49.8871	48.6644	52.8998
	Solyc02g070410.1	Nbs-lrr, resistance protein	-0.666633	2.67226	14.9922	0.000718812	0.0461036	5.32328	4.29038	5.16337	4.85439	7.70478	9.03752	6.32362	8.10942
	Solyc03g096670.2	Integrin-linked kinase-associated serine/threonine phosphatase 2C (AHRD V1 *-** ILKAP_RAT); contains Interpro domain(s) IPR015655 Protein phosphatase 2C	-1.29019	4.80491	15.0058	0.000728314	0.0461036	28.2442	21.8095	13.6492	16.196	26.7099	57.9305	72.2176	38.5669
	Solyc03g116630.2	Unknown Protein (AHRD V1)	-0.935428	2.73263	14.9179	0.000736461	0.0461036	4.22343	5.05014	4.22049	4.45721	10.6933	7.50114	6.82768	9.33527
	Solyc04g011960.1	Cc-nbs-lrr, resistance protein	0.971661	1.47223	14.996	0.000717923	0.0461036	3.16757	2.94964	2.15514	2.60372	1.21409	1.76232	1.28305	1.27299
	Solyc04g080600.2	UBA domain-containing protein (AHRD V1 *--- C9SNY0_VERA1); contains Interpro domain(s) IPR001623 Heat shock protein DnaJ, N-terminal	0.372559	6.38842	14.9358	0.000732162	0.0461036	88.6041	104.936	86.6997	101.986	62.4321	86.1728	80.7408	65.8655
	Solyc06g053300.2	Polyadenylate-binding protein 2 (AHRD V1 *-** B6U4M0_MAIZE); contains Interpro domain(s) IPR000504 RNA recognition motif, RNP-1	0.334807	5.12479	14.9463	0.000729671	0.0461036	35.5472	35.8426	39.9151	45.543	34.0878	30.1853	28.5021	31.589
	Solyc06g074480.2	Protein kinase (AHRD V1 *-** A7VL53_WHEAT); contains Interpro domain(s) IPR002290 Serine/threonine protein kinase	0.485382	3.42637	15.0149	0.000713509	0.0461036	10.6906	11.0388	13.8737	12.2684	7.89156	8.45008	8.98138	8.86379
	Solyc09g059030.2	Alcohol dehydrogenase zinc-containing (AHRD V1 **-* Q637W0_BACCZ); contains Interpro domain(s) IPR002085 Alcohol dehydrogenase superfamily, zinc-containing	-0.405619	6.41192	14.9737	0.000723169	0.0461036	82.7089	72.6237	63.891	66.9023	99.3216	78.4005	99.4367	101.886
	Solyc10g083890.1	Carbonic anhydrase family protein (AHRD V1 ***- D7KHY6_ARALY); contains Interpro domain(s) IPR018340 Carbonic anhydrase, CAH1-like	0.935644	4.04818	14.9857	0.000733061	0.0461036	20.1933	31.2394	24.874	17.0345	12.1876	15.183	11.5017	9.90104
	Solyc12g008430.1	Malic enzyme (AHRD V1 ***- Q006Q0_TOBAC); contains Interpro domain(s) IPR012302 Malic enzyme, NAD-binding	-1.34618	2.19814	14.9685	0.000731718	0.0461036	2.9916	3.39655	2.78373	2.38306	7.33121	6.59739	9.30214	6.17636
	Solyc12g008960.1	Calmodulin-binding protein (AHRD V1 ***- A2I5F3_BETVU)	0.384458	5.29875	14.9183	0.000736364	0.0461036	40.9145	47.5965	37.5354	40.821	30.3989	38.4998	30.0601	28.8545
	Solyc12g009920.1	Glucosyltransferase (AHRD V1 ***- A7M6I0_DIACA); contains Interpro domain(s) IPR002213 UDP-glucuronosyl/UDP-glucosyltransferase	4.95124	-1.68655	14.9199	0.00073643	0.0461036	0.131982	1.11729	0.359191	0.485439	0	0.0451876	0	0
	Solyc03g082390.2	Polyadenylate-binding protein (AHRD V1 *-** Q1PFP3_ARATH); contains Interpro domain(s) IPR000504 RNA recognition motif, RNP-1	0.247962	6.42756	14.8986	0.000741134	0.0462725	92.6075	83.1262	97.206	99.2943	77.1412	79.5754	79.5035	77.2281
	Solyc01g108080.2	BZIP transcription factor (AHRD V1 **-* Q0PN11_9FABA); contains Interpro domain(s) IPR011616 bZIP transcription factor, bZIP-1	-0.434624	6.97771	14.8851	0.000744413	0.0463536	122.831	108.466	98.5978	91.7479	124.537	159.331	148.147	137.86
	Solyc04g054340.1	Unknown Protein (AHRD V1)	-1.29206	3.76682	14.9139	0.000750387	0.0463582	8.1389	9.16176	5.16337	2.73611	18.5382	18.1654	11.5933	13.4371
	Solyc06g082260.2	Laccase-13 (AHRD V1 ***- D7LZX9_ARALY); contains Interpro domain(s) IPR008972 Cupredoxin	-1.54293	3.17515	14.9241	0.000747881	0.0463582	4.75136	5.58644	4.40009	4.28069	23.0209	7.36558	7.6525	17.4447
	Solyc12g088180.1	Tubulin alpha-7 chain (AHRD V1 ***- B9IJV8_POPTR); contains Interpro domain(s) IPR002452 Alpha tubulin	-1.68908	-0.802635	14.8605	0.000750427	0.0463582	0.351953	0.134075	0.0448988	0.397177	0.980608	0.903752	0.41241	0.754365
	Solyc07g008930.1	Unknown Protein (AHRD V1)	0.732381	3.57252	14.8511	0.000752745	0.046379	14.2101	15.4186	13.7839	11.4299	7.00434	11.4776	8.93556	5.56344
	Solyc03g043880.2	Branched-chain amino acid aminotransferase (AHRD V1 **** Q9SNY9_SOLTU); contains Interpro domain(s) IPR005786 Branched-chain amino acid aminotransferase II	-0.770396	3.16	14.8356	0.000756567	0.0464921	6.42313	7.73163	4.35519	5.69287	11.9074	8.81158	10.3561	10.2311
	Solyc09g009770.2	Calmodulin binding protein (AHRD V1 **** B6SL12_MAIZE)	0.343498	4.72075	14.7922	0.000767416	0.0469126	27.3643	29.988	27.3883	30.6268	19.2853	26.7511	25.0196	19.8492
	Solyc09g082460.2	Homocysteine s-methyltransferase (AHRD V1 **** B9HUS6_POPTR); contains Interpro domain(s) IPR003726 Homocysteine S-methyltransferase	-0.757049	2.64618	14.7975	0.00076607	0.0469126	5.01532	4.69261	4.62458	3.61872	6.86426	7.54633	6.14033	9.80674
	Solyc03g121540.2	Beta-galactosidase (AHRD V1 ***- Q9ZP11_SOLLC); contains Interpro domain(s) IPR019801 Glycoside hydrolase, family 35, conserved site IPR001944 Glycoside hydrolase, family 35 IPR000922 D-galactoside/L-rhamnose binding SUEL lectin	-0.741906	5.86302	14.8156	0.000774793	0.0472402	47.9095	36.9599	40.2294	41.0416	72.565	67.0584	69.6057	68.6472
	Solyc02g092090.1	BZIP transcription factor family protein (AHRD V1 ***- D7LE49_ARALY); contains Interpro domain(s) IPR011616 bZIP transcription factor, bZIP-1	-0.728398	4.73891	14.7821	0.000779808	0.0472996	23.5368	17.7425	21.6861	14.2101	23.2077	37.0086	39.6372	28.0058
	Solyc12g056410.1	F-box protein PP2-B1 (AHRD V1 ***- PP2B1_ARATH); contains Interpro domain(s) IPR001810 Cyclin-like F-box	-0.505622	4.58663	14.744	0.000779641	0.0472996	20.5012	20.2899	16.6575	19.3293	25.0289	30.592	28.8229	24.564
	Solyc06g074230.2	UPF0497 membrane protein 1 (AHRD V1 ***- U4971_VITVI); contains Interpro domain(s) IPR006459 Uncharacterised protein family UPF0497, trans-membrane plant subgroup	-1.26825	3.89728	14.7865	0.000782189	0.0473214	7.435	11.5304	7.5879	6.35483	26.7099	14.686	12.8305	25.0826
	Solyc04g081230.2	L(3)82Fd isoform G (AHRD V1 *--- Q8MSQ5_DROME); contains Interpro domain(s) IPR006571 TLDc	-0.375201	7.25301	14.7243	0.000784712	0.0473517	146.06	134.253	132.137	126.435	182.113	197.018	162.765	157.049
	Solyc01g006720.2	ABC transporter G family member 22 (AHRD V1 ***- AB22G_ARATH); contains Interpro domain(s) IPR013525 ABC-2 type transporter	-1.45849	4.43112	14.7613	0.000788664	0.0474678	19.0054	12.5583	11.0002	9.92943	20.406	58.6987	47.0148	18.1519
	Solyc02g091650.2	Glycine-rich protein (Fragment) (AHRD V1 *--- Q677B7_HYAOR); contains Interpro domain(s) IPR009836 Protein of unknown function DUF1399	-0.539767	5.14819	14.636	0.000807853	0.0482119	26.9684	18.3235	18.4085	18.5791	31.3795	34.5233	25.2487	28.4773
	Solyc04g076700.2	MADS-box transcription factor-like protein (AHRD V1 ***- Q9M2M4_ARATH); contains Interpro domain(s) IPR002487 Transcription factor, K-box	-0.520256	5.05517	14.6307	0.000809263	0.0482119	22.8769	31.5969	24.2903	22.948	33.2006	46.2721	35.7422	30.6461
	Solyc06g073550.2	La related protein-like (AHRD V1 **-- Q5NBG8_ORYSJ); contains Interpro domain(s) IPR006630 RNA-binding protein Lupus La	0.239368	6.19875	14.65	0.000804125	0.0482119	76.3297	77.8079	77.6301	85.9227	61.0779	69.3178	68.0935	70.6274
	Solyc09g064820.1	Circadian clock coupling factor ZGT (AHRD V1 ***- Q94FM9_TOBAC)	-1.93685	2.17197	14.6949	0.000805963	0.0482119	5.23529	1.38544	0.808179	0.706093	4.34269	10.5739	11.3642	4.95052
	Solyc01g080180.2	Structural constituent of ribosome (AHRD V1 *--- D7LAI5_ARALY); contains Interpro domain(s) IPR008195 Ribosomal protein L34e	-0.404945	2.83562	14.579	0.00082318	0.0482728	6.07118	5.98866	5.11847	5.25156	7.79817	6.37145	7.10262	8.43946
	Solyc02g087800.2	Aldose-1-epimerase-like protein (AHRD V1 **** O48971_TOBAC); contains Interpro domain(s) IPR015443 Aldose-1-epimerase	-1.15238	3.17693	14.6339	0.000822233	0.0482728	5.1913	6.34619	3.7266	5.737	12.9814	7.41077	6.82768	19.5192
	Solyc03g006390.1	Transcriptional corepressor LEUNIG (AHRD V1 *--- B6U1L1_MAIZE); contains Interpro domain(s) IPR013720 LisH dimerisation motif, subgroup	0.723548	0.960829	14.5848	0.000821602	0.0482728	2.02373	1.47482	2.24494	1.89762	0.74713	1.35563	1.05394	1.46158
	Solyc04g076830.2	Phosphoglycerate mutase-like protein (AHRD V1 ***- Q8LGT8_SOYBN); contains Interpro domain(s) IPR013078 Phosphoglycerate mutase	-0.368076	5.58993	14.5733	0.000824718	0.0482728	44.918	43.4401	43.058	46.1167	60.5175	49.5708	53.2467	65.8183
	Solyc04g077590.2	Phloem protein (Fragment) (AHRD V1 *--- C6FDB1_9CONI)	-0.291417	4.45306	14.5812	0.000822588	0.0482728	19.3134	21.4072	19.1269	16.7697	24.0016	22.5486	25.2945	21.9237
	Solyc10g084560.1	Subtilisin-like protease (AHRD V1 **-- O82777_SOLLC); contains Interpro domain(s) IPR015500 Peptidase S8, subtilisin-related	-3.12086	-2.20139	15.167	0.000823262	0.0482728	0.0439941	0.0446915	0	0.0882616	0.420261	0.361501	0.183293	0.754365
	Solyc12g008840.1	Beta-galactosidase (AHRD V1 ***- O81100_SOLLC); contains Interpro domain(s) IPR001944 Glycoside hydrolase, family 35	-0.722983	7.00726	14.6624	0.000814595	0.0482728	83.7647	112.578	81.4016	83.9809	184.961	126.706	152.5	132.91
	Solyc02g081830.2	HAD-superfamily hydrolase (AHRD V1 ***- D5A3P4_SPIPL); contains Interpro domain(s) IPR011949 HAD-superfamily hydrolase, subfamily IA, REG-2-like	-0.511937	4.12024	14.5586	0.000828744	0.0482836	14.738	14.7035	13.2452	13.3716	23.3945	18.2558	15.4425	22.8667
	Solyc02g093290.2	Nicotinate phosphoribosyltransferase-like protein (AHRD V1 **** Q6XQM5_MEDTR); contains Interpro domain(s) IPR006405 Nicotinate phosphoribosyltransferase putative	0.324943	6.37968	14.5425	0.000833151	0.0482836	86.4044	85.4502	95.1406	94.4399	73.0787	77.0449	69.01	69.4016
	Solyc06g009170.2	Epoxide hydrolase 1 (AHRD V1 **** D8L7V7_PRUPE); contains Interpro domain(s) IPR000639 Epoxide hydrolase-like	0.43539	5.40199	14.5426	0.000833136	0.0482836	50.8572	45.8982	46.4703	46.558	35.1618	43.7416	31.4348	29.986
	Solyc08g060970.2	Polygalacturonase (AHRD V1 **-* Q9ZPI8_SOLLC); contains Interpro domain(s) IPR012334 Pectin lyase fold	0.519123	5.01483	14.5455	0.000832341	0.0482836	36.4271	40.4905	38.2987	32.1272	25.4491	29.6431	26.5317	21.1694
	Solyc07g045190.1	RING-H2 finger protein (AHRD V1 ***- Q30D22_PONTR); contains Interpro domain(s) IPR018957 Zinc finger, C3HC4 RING-type	-0.413353	4.41251	14.5039	0.000843865	0.0487837	21.2491	17.4297	16.882	16.9021	24.7954	25.1695	22.2702	24.2811
	Solyc08g082440.2	UDP-glucose 4-epimerase (AHRD V1 **** Q6XZA0_SOLTU); contains Interpro domain(s) IPR005886 UDP-glucose 4-epimerase	-0.843341	3.8731	14.5208	0.000848992	0.0489593	14.738	12.5136	10.641	7.81115	15.5963	20.1537	23.874	22.3952
	Solyc05g006120.2	Polymerase (DNA directed) mu (AHRD V1 **** Q66HH0_RAT); contains Interpro domain(s) IPR002054 DNA-directed DNA polymerase, family X	0.439259	3.40104	14.4548	0.000857697	0.0493397	11.6584	13.3181	14.8166	11.6947	8.35852	10.7546	8.47732	10.3725
	Solyc01g010270.2	Nitrilase associated protein-like (Fragment) (AHRD V1 *--- Q1HEA6_MUSAC)	-0.433419	4.53621	14.4425	0.000861197	0.0494196	17.7736	19.4855	20.9678	23.6982	31.8464	22.3227	29.4644	27.0157
	Solyc03g026080.2	Rhomboid family protein (AHRD V1 **-- D7M0H4_ARALY); contains Interpro domain(s) IPR002610 Peptidase S54, rhomboid	-0.419633	3.98818	14.4235	0.000866643	0.0496106	16.6738	11.5751	14.0982	14.4308	20.1258	18.075	18.1002	19.6606
	Solyc01g097510.2	Annexin 3 (AHRD V1 ***- A9X4R3_BRAJU); contains Interpro domain(s) IPR015472 Annexin like protein IPR001464 Annexin	-1.06672	3.54952	14.4506	0.000873312	0.0497491	10.5586	8.75954	6.91442	7.23745	15.0827	27.2933	15.6716	12.0698
	Solyc09g008770.2	Group 3 late embryogenesis abundant protein (AHRD V1 **-- Q2N1E0_PHAVU); contains Interpro domain(s) IPR004238 Late embryogenesis abundant protein	-1.43993	0.973209	14.4059	0.000871697	0.0497491	1.18784	1.38544	0.853078	0.485439	1.35417	2.44013	4.39904	2.45169
	Solyc08g082760.2	Brain protein 44-like protein (AHRD V1 ***- B6SX80_MAIZE); contains Interpro domain(s) IPR005336 Uncharacterised protein family UPF0041	-0.337811	4.87136	10.3695	0.00363075	0.0952779	29.0361	29.3623	27.8373	24.3161	37.7301	32.4899	32.0764	37.4354
	Solyc12g089370.1	Peroxidase (AHRD V1 ***- B9GQQ9_POPTR); contains Interpro domain(s) IPR002016 Haem peroxidase, plant/fungal/bacterial	-0.849332	4.08102	10.3949	0.00363401	0.0952779	11.4825	14.1225	8.57568	12.3125	28.1108	16.2223	17.7336	21.7351
	Solyc03g097620.1	MtN3-like protein (AHRD V1 **-- B4FBY7_MAIZE); contains Interpro domain(s) IPR018179 RAG1-activating protein 1 homologue	-2.35834	0.108692	10.3856	0.00364681	0.0953168	0.307959	0.670373	1.16737	0.706093	1.63435	8.58564	3.80334	0.660069
	Solyc03g098100.2	Reductase 2 (AHRD V1 ***- Q6TY50_HYDMC); contains Interpro domain(s) IPR020471 Aldo/keto reductase subgroup	-1.75396	-1.38484	10.3571	0.00364771	0.0953168	0.263964	0.089383	0.134697	0.0882616	0.933913	0.135563	0.229117	0.707217
	Solyc11g069240.1	Zinc finger family protein (AHRD V1 **-- D7M7Z8_ARALY); contains Interpro domain(s) IPR007087 Zinc finger, C2H2-type	0.976786	3.23703	10.3866	0.00364539	0.0953168	13.2422	9.38522	8.93487	15.4016	6.21052	6.9137	5.72792	4.99767
	Solyc02g079250.2	3&apos(2&apos) 5&apos-bisphosphate nucleotidase-like protein (AHRD V1 **** Q682R6_ARATH); contains Interpro domain(s) IPR000760 Inositol monophosphatase	-0.313813	3.68687	10.3493	0.00365851	0.0954923	10.9545	12.7371	11.09	10.6355	13.495	11.4776	16.5422	14.9459
	Solyc00g009020.2	Mitochondrial ATP synthase (AHRD V1 ***- B6TLY8_MAIZE)	-0.461347	8.12363	10.3413	0.00366963	0.0955508	250.898	249.021	259.246	245.544	318.651	276.684	461.625	326.357
	Solyc06g033870.1	Myb-related transcription factor (AHRD V1 **-* B5RHV2_MUSBA); contains Interpro domain(s) IPR015495 Myb transcription factor	1.83999	0.232475	10.3468	0.00367588	0.0955508	2.33169	2.18988	1.61636	0.397177	0.466956	0.406688	0.0458234	0.895808
	Solyc08g067000.2	Unknown Protein (AHRD V1)	0.790946	1.88246	10.3301	0.00368512	0.0955508	4.39941	4.201	6.24094	4.19243	3.08191	2.62088	3.07017	2.21595
	Solyc09g075540.1	COBRA-like protein (AHRD V1 ***- Q655F2_ORYSJ); contains Interpro domain(s) IPR006918 Glycosyl-phosphatidyl inositol-anchored, plant	1.0989	1.64055	10.3301	0.00368523	0.0955508	3.87148	3.75409	2.82863	2.73611	0.607043	2.93719	1.87876	0.707217
	Solyc10g044880.1	Unknown Protein (AHRD V1)	-0.86915	2.45383	10.335	0.00367831	0.0955508	4.4434	4.55853	3.41231	3.22155	6.95765	8.35971	6.14033	7.11932
	Solyc11g065820.1	Mate efflux family protein (AHRD V1 **-- D7KHQ9_ARALY); contains Interpro domain(s) IPR002528 Multi antimicrobial extrusion protein MatE	-0.611727	3.59519	10.3411	0.00366991	0.0955508	11.9224	7.68694	9.56345	9.97356	11.7673	18.3462	15.9924	13.72
	Solyc03g117400.2	Topless-related protein 1 (AHRD V1 ***- TPR1_ARATH)	0.642785	2.09581	10.3198	0.00369954	0.0958156	4.31142	4.42446	4.0409	4.81026	2.66165	3.61501	2.38281	2.59313
	Solyc05g008390.2	RING zinc finger-containing protein (AHRD V1 *--- Q54MR8_DICDI); contains Interpro domain(s) IPR011016 Zinc finger, RING-CH-type	-0.846337	3.82634	10.3307	0.00372291	0.0962815	14.3861	12.2008	8.88997	7.5905	14.569	22.8197	23.6907	16.3603
	Solyc06g076280.1	GRAS family transcription factor (AHRD V1 **-* B9HPF8_POPTR); contains Interpro domain(s) IPR005202 GRAS transcription factor	0.376788	5.1763	10.2982	0.00372986	0.0962815	39.5507	36.7811	41.0824	35.1281	24.8421	34.207	32.9012	25.507
	Solyc11g018500.1	Beta-galactosidase (AHRD V1 ***- B9GU11_POPTR); contains Interpro domain(s) IPR001944 Glycoside hydrolase, family 35	0.488227	2.33998	10.3002	0.00372715	0.0962815	4.97133	5.05014	6.24094	6.00179	4.76295	3.38907	3.80334	3.91327
	Solyc01g096020.2	E3 ubiquitin-protein ligase sina (AHRD V1 **-* B0WR23_CULQU); contains Interpro domain(s) IPR004162 Seven in absentia protein	-0.212091	4.77678	10.2915	0.00373936	0.0963328	24.3727	23.5077	24.3352	26.6991	29.6984	27.0222	28.7771	29.0902
	Solyc01g109100.2	Unknown Protein (AHRD V1)	-0.908621	0.638666	10.2885	0.00374355	0.0963328	0.615917	1.20667	0.538786	0.970877	0.980608	1.71713	1.92458	1.65017
	Solyc01g109170.2	Cold acclimation protein COR413-like (AHRD V1 ***- A6YDU6_LOLTE); contains Interpro domain(s) IPR008892 Cold acclimation WCOR413	-0.813557	6.21173	10.3156	0.0037442	0.0963328	73.998	58.814	49.8377	32.5244	74.6663	104.564	123.082	75.8608
	Solyc06g062550.2	Phosphatase (AHRD V1 ***- D2V497_NAEGR); contains Interpro domain(s) IPR016965 Pyridoxal phosphate phosphatase, PHOSPHO2	3.77972	-2.33546	10.2829	0.00375157	0.0964166	0	0.134075	0.224494	1.19153	0.0466956	0	0.0458234	0
	Solyc01g073710.2	Calcium-binding EF hand family protein (AHRD V1 ***- D7LKY8_ARALY); contains Interpro domain(s) IPR011992 EF-Hand type	-0.442653	4.58684	10.2483	0.00380102	0.0969425	21.2051	18.4576	21.5963	19.1969	26.2896	28.6489	27.5398	26.8743
	Solyc02g081590.2	FACT complex subunit SPT16 (AHRD V1 *-*- SPT16_ARATH)	0.34165	6.95094	10.2623	0.0037809	0.0969425	127.627	145.292	134.607	114.034	85.6398	122.458	118.82	84.6303
	Solyc03g007530.2	Multidrug resistance protein ABC transporter family (AHRD V1 **-- B9GX56_POPTR); contains Interpro domain(s) IPR003439 ABC transporter-like	0.385639	7.00546	10.2613	0.00378233	0.0969425	147.028	122.946	137.39	132.172	98.5278	116.765	108.326	89.3451
	Solyc03g079850.2	Guanylyl cyclase (AHRD V1 **-- A0FK54_SOLLC); contains Interpro domain(s) IPR018616 Guanylyl cyclase	-0.267642	4.12729	10.2596	0.00378477	0.0969425	15.7499	16.9828	14.9064	14.5632	17.9778	18.798	19.1083	19.0006
	Solyc04g014220.1	RING finger protein (AHRD V1 *-*- C6EUD3_SOYBN); contains Interpro domain(s) IPR018957 Zinc finger, C3HC4 RING-type	-0.711637	4.10012	10.275	0.00379641	0.0969425	16.4098	13.765	14.4574	10.2383	23.2544	23.9946	19.4749	23.1496
	Solyc04g076460.2	LRR receptor-like serine/threonine-protein kinase, RLP	0.429119	4.47722	10.2512	0.00379688	0.0969425	24.1088	25.0272	25.7719	24.1837	17.9778	19.0692	21.3995	15.1344
	Solyc10g018160.1	Palmitoyltransferase PFA4 (AHRD V1 ***- A8N304_COPC7); contains Interpro domain(s) IPR001594 Zinc finger, DHHC-type	-0.24982	5.25705	10.2553	0.00379106	0.0969425	37.219	32.893	35.8742	36.099	44.641	39.0873	39.4539	45.7805
	Solyc10g008630.2	NADH dehydrogenase like protein (AHRD V1 **** O65414_ARATH); contains Interpro domain(s) IPR013027 FAD-dependent pyridine nucleotide-disulphide oxidoreductase	0.295063	4.92556	10.2331	0.00382304	0.097398	33.9634	37.4068	37.8946	31.8183	30.072	30.0498	28.5938	26.2613
	Solyc04g049680.2	Pseudo-response regulator 7 (AHRD V1 ***- D0PPG7_CASSA)	0.429711	4.3813	10.2282	0.00383023	0.0974752	23.0969	26.3233	22.3147	22.4184	18.0245	16.5387	17.2296	18.1048
	Solyc01g109180.2	Long-chain-fatty-acid-CoA ligase (AHRD V1 ***- B2WS80_ARAHA); contains Interpro domain(s) IPR000873 AMP-dependent synthetase and ligase	-1.81285	0.304195	10.2271	0.003851	0.0975795	1.01186	0.715064	0.359191	0.0441308	1.35417	1.62675	1.92458	2.64028
	Solyc02g090890.2	Zeaxanthin epoxidase, chloroplastic	-0.516109	4.98046	10.2314	0.0038409	0.0975795	34.3154	28.111	23.3474	24.2278	34.0411	41.3918	46.0067	35.8795
	Solyc05g052030.1	Ethylene responsive transcription factor 1a (AHRD V1 *-*- C0J9I9_9ROSA); contains Interpro domain(s) IPR001471 Pathogenesis-related transcriptional factor and ERF, DNA-binding	0.556731	3.53019	10.2159	0.0038481	0.0975795	13.3742	16.0889	12.5717	14.6073	6.53739	10.845	13.747	7.35506
	Solyc06g073450.2	Os11g0282300 protein (Fragment) (AHRD V1 *-*- Q0ITA9_ORYSJ); contains Interpro domain(s) IPR012881 Protein of unknown function DUF1685	-0.560078	5.08694	10.2344	0.00384945	0.0975795	29.0361	38.39	23.7515	24.3602	43.1001	39.1325	40.5079	47.6193
	Solyc02g082420.2	Ring finger protein (AHRD V1 *-*- O49869_HORVU); contains Interpro domain(s) IPR018957 Zinc finger, C3HC4 RING-type	-0.558791	4.54606	10.2028	0.0038815	0.097613	19.0934	18.0554	14.2778	13.5923	18.1646	26.1184	30.8391	20.6507
	Solyc03g025970.2	Methyl binding domain protein (AHRD V1 *-*- B9I4C0_POPTR); contains Interpro domain(s) IPR001739 Methyl-CpG DNA binding	-0.4432	4.5635	10.1955	0.00387803	0.097613	25.6046	21.4072	21.3718	19.0204	23.628	36.6923	34.4133	24.0925
	Solyc03g059250.2	Serine/threonine kinase (AHRD V1 *-** C4QNN2_SCHMA); contains Interpro domain(s) IPR002290 Serine/threonine protein kinase	0.306145	5.78074	10.2035	0.00386626	0.097613	54.4647	62.7022	58.6379	60.1061	43.8005	54.0896	48.3895	44.5075
	Solyc03g111920.1	Cytochrome P450	2.07479	-1.82565	10.208	0.00385963	0.097613	0.263964	0.134075	0.179595	0.661962	0.0466956	0	0.0916467	0.141443
	Solyc03g120910.2	Class III homeodomain-leucine zipper (AHRD V1 ***- Q1WD30_GINBI); contains Interpro domain(s) IPR013978 MEKHLA	0.533371	6.74219	10.2256	0.00386795	0.097613	132.906	110.254	147.538	147.706	91.7102	86.5343	105.302	88.4493
	Solyc07g063880.2	Beta-glucosidase (AHRD V1 ***- D3YJ59_VITVI); contains Interpro domain(s) IPR001360 Glycoside hydrolase, family 1	0.527467	3.3933	10.1991	0.00387271	0.097613	12.4943	12.3349	13.5594	9.3116	8.03165	8.40489	7.97327	8.6752
	Solyc10g079100.1	Unknown Protein (AHRD V1)	-1.03718	0.659405	10.1934	0.0038811	0.097613	0.747899	1.0726	1.03267	0.926747	2.89513	1.49119	1.60382	1.79162
	Solyc12g056150.1	Peptidase C45 acyl-coenzyme A/6-aminopenicillanic acid acyl-transferase (AHRD V1 **-- B6THR2_MAIZE); contains Interpro domain(s) IPR005079 Peptidase C45, acyl-coenzyme A:6-aminopenicillanic acid acyl-transferase	1.14285	0.0162285	10.1841	0.00389479	0.0978419	1.09985	1.34075	0.897977	1.67697	0.466956	0.542251	0.870644	0.377182
	Solyc02g086550.2	Os06g0661900 protein (Fragment) (AHRD V1 ***- Q0DAD0_ORYSJ); contains Interpro domain(s) IPR004949 Protein of unknown function DUF266, plant	0.320038	4.50641	10.1766	0.00390591	0.0980161	25.7365	24.8932	23.7964	26.9639	19.0985	20.6507	22.1785	19.2835
	Solyc01g073780.2	CHP-rich zinc finger protein-like (AHRD V1 *--- Q9LTY3_ARATH); contains Interpro domain(s) IPR011424 C1-like	0.79298	3.8024	10.1937	0.00392046	0.0980503	16.9377	16.5806	22.18	12.0477	9.29243	10.348	10.906	8.53375
	Solyc03g123500.2	Ethylene responsive transcription factor 2a (AHRD V1 ***- C0J9I7_9ROSA); contains Interpro domain(s) IPR001471 Pathogenesis-related transcriptional factor and ERF, DNA-binding	0.360089	7.93386	10.1563	0.00393622	0.0980503	257.893	309.221	300.688	292.852	211.018	243.606	243.322	206.319
	Solyc06g051170.2	RNA-dependent RNA polymerase family protein (AHRD V1 ***- D7L6F2_ARALY); contains Interpro domain(s) IPR007855 RNA-dependent RNA polymerase, eukaryotic-type	0.707753	2.48224	10.1683	0.0039183	0.0980503	5.36728	6.07805	5.92665	7.81115	5.22991	3.88613	2.24534	4.05471
	Solyc06g068550.2	Aspartic proteinase nepenthesin-1 (AHRD V1 **-- C0JAB4_ORYCO); contains Interpro domain(s) IPR001461 Peptidase A1	-0.834325	0.289357	10.1533	0.00394077	0.0980503	0.879882	1.0279	0.808179	0.838485	1.54096	1.22007	1.05394	2.54598
	Solyc07g040690.2	NPR1 protein (Fragment) (AHRD V1 ***- A8KRW4_CAPCH); contains Interpro domain(s) IPR002110 Ankyrin	0.275264	5.52374	10.154	0.00393972	0.0980503	45.0939	51.0377	52.0827	46.6462	43.1001	43.7416	42.8448	31.3061
	Solyc11g012060.1	Unknown Protein (AHRD V1)	0.258957	5.61841	10.159	0.00393213	0.0980503	50.2852	53.451	51.499	51.633	37.4032	50.0227	45.6401	39.7928
	Solyc11g012850.1	Chlorophyllide a oxygenase (AHRD V1 ***- B6TZB6_MAIZE); contains Interpro domain(s) IPR013626 Pheophorbide a oxygenase	-0.464346	4.4924	10.1648	0.00392356	0.0980503	20.5892	19.6196	16.6126	15.9753	23.9082	27.4741	30.4267	18.6234
	Solyc12g036330.1	Receptor-like protein kinase At3g21340 (AHRD V1 *-*- RLK6_ARATH); contains Interpro domain(s) IPR002290 Serine/threonine protein kinase	0.440019	4.61389	10.1615	0.00392844	0.0980503	29.0801	25.2954	26.3556	25.8606	16.9038	22.9101	23.5532	15.1816
	Solyc01g099420.1	Catalase (AHRD V1 ***- Q52PH2_EUPCH); contains Interpro domain(s) IPR002226 Catalase	-0.924232	-0.681849	10.1485	0.00394798	0.0980955	0.307959	0.446915	0.359191	0.529569	0.700434	0.677814	1.09976	0.660069
	Solyc07g018130.1	Lipid A export ATP-binding/permease protein msbA (AHRD V1 *--- MSBA_LEGPH); contains Interpro domain(s) IPR003439 ABC transporter-like	5.61014	-2.33742	10.4513	0.00395097	0.0980955	0.923876	0.0446915	0.0897977	0	0	0	0	0
	Solyc04g076220.2	AT-hook motif nuclear localized protein 17 (AHRD V1 **-- Q9LTA2_ARATH); contains Interpro domain(s) IPR014476 Predicted AT-hook DNA-binding	0.585401	4.48494	10.1553	0.00395735	0.0981497	18.7415	20.6475	23.1678	23.8306	14.1488	15.4993	14.6635	13.2485
	Solyc03g078470.2	Receptor-like kinase (AHRD V1 ***- A7VM39_MARPO); contains Interpro domain(s) IPR001245 Tyrosine protein kinase	0.92501	0.655555	10.1348	0.00396855	0.0982196	2.28769	2.1005	2.15514	1.19153	0.887217	1.26525	0.824821	1.0844
	Solyc05g046010.2	Peroxidase (AHRD V1 **** Q07446_SOLLC); contains Interpro domain(s) IPR002016 Haem peroxidase, plant/fungal/bacterial	1.06311	7.39789	10.1631	0.00396618	0.0982196	238.14	330.181	179.461	328.951	90.7763	114.099	157.495	152.947
	Solyc10g083300.1	Beta-fructofuranosidase insoluble isoenzyme 2 (AHRD V1 **-- B6U1H5_MAIZE); contains Interpro domain(s) IPR001362 Glycoside hydrolase, family 32	-1.44664	2.83489	10.1571	0.0039752	0.0982802	2.9476	6.21212	3.09802	3.13329	13.8686	11.1613	7.24009	9.71245
	Solyc05g006040.2	Unknown Protein (AHRD V1)	-0.919597	-0.293026	10.1211	0.0039894	0.0985273	0.571923	0.715064	0.448988	0.5737	1.35417	0.94894	1.23723	0.848661
	Solyc03g025730.2	Tubulin beta chain (AHRD V1 ***- B9HP96_POPTR); contains Interpro domain(s) IPR002453 Beta tubulin	-0.340013	5.18533	10.1097	0.00400664	0.0988486	35.1953	34.4125	33.7639	34.2896	45.108	38.9969	41.9742	48.1851
	Solyc08g076880.2	Unknown Protein (AHRD V1)	-0.72617	7.13635	10.1183	0.00403421	0.0993729	120.456	116.779	100.304	92.454	128.927	254.361	189.525	138.473
	Solyc09g008000.2	ABC transporter G family member 28 (AHRD V1 **** AB28G_ARATH); contains Interpro domain(s) IPR003439 ABC transporter-like	1.04968	0.610106	10.0903	0.00403638	0.0993729	1.93574	0.938522	1.52656	2.51546	1.074	0.813377	0.54988	0.895808

## Sheet: C
C. Differentially expressed genes (DEGs) with FDR < 0.05 upon GLOIN781 induction in tomato hairy root cultures
	Row.names		logFC	logCPM	F	PValue	FDR	Gloin781_1	Gloin781_2	Gloin781_3	Gloin781_4	gfp_1	gfp_2	gfp_3	gfp_4
	Solyc04g079400.2	Protein serine/threonine kinase (AHRD V1 *-** D3BP85_POLPA); contains Interpro domain(s) IPR002290 Serine/threonine protein kinase	0.873871	4.44866	57.2579	7.86458e-08	0.000920667	28.1051	22.1403	23.82	26.6917	11.3003	15.7253	15.4425	12.4942
	Solyc05g054020.1	Cc-nbs-lrr, resistance protein	2.68578	0.26917	61.2355	4.37767e-08	0.000920667	1.7046	2.05558	2.09791	1.3911	0.420261	0.361501	0.183293	0.141443
	Solyc00g058890.1	Unknown Protein (AHRD V1)	-1.91479	4.20341	47.3679	4.1451e-07	0.00138642	3.78338	11.8624	7.5612	7.47715	28.4843	32.0832	30.9308	24.1868
	Solyc03g032090.1	Amino acid transporter family protein (AHRD V1 **** D7LI10_ARALY); contains Interpro domain(s) IPR013057 Amino acid transporter, transmembrane	-1.07033	4.78083	48.7265	3.07058e-07	0.00138642	17.046	25.1809	24.6067	17.5191	51.085	41.3467	37.8501	46.8649
	Solyc11g013100.1	Ulp1 protease family C-terminal catalytic domain containing protein (AHRD V1 *-*- Q60D46_SOLDE)	-0.404716	5.52334	47.5454	3.75472e-07	0.00138642	34.8404	41.1973	40.1224	41.4721	52.9995	48.5315	54.5756	52.5698
	Solyc10g011970.1	Unknown Protein (AHRD V1)	1.41077	3.0289	47.8644	3.55481e-07	0.00138642	14.1773	9.80683	9.44058	10.8245	2.98852	5.96476	3.84916	3.81897
	Solyc03g082930.1	Unknown Protein (AHRD V1)	1.43741	2.11353	47.7006	3.65603e-07	0.00138642	8.27355	4.02551	4.93882	5.65133	2.19469	2.71126	1.83293	1.69732
	Solyc03g115920.2	Zinc finger protein-like protein (AHRD V1 **-- Q1PEQ5_ARATH); contains Interpro domain(s) IPR002867 Zinc finger, C6HC-type	1.2348	6.15182	45.8395	5.39806e-07	0.00157981	129.134	72.5449	80.7694	90.5517	32.0332	51.559	44.2654	30.5989
	Solyc04g009910.2	Calcium-dependent protein kinase 2 (AHRD V1 **** B4FZS4_MAIZE); contains Interpro domain(s) IPR002290 Serine/threonine protein kinase	-1.80806	2.82669	41.6448	1.11526e-06	0.00245464	3.2429	3.68291	5.81295	3.0865	16.9505	15.0475	7.51503	15.936
	Solyc04g054370.1	RING finger protein 13 (AHRD V1 *-*- B5X4J4_SALSA); contains Interpro domain(s) IPR018957 Zinc finger, C3HC4 RING-type	-0.91733	3.70419	41.3128	1.15325e-06	0.00245464	8.06567	10.7918	11.1888	8.69436	14.7558	19.8374	19.2916	19.2835
	Solyc11g066860.1	Os02g0448600 protein (Fragment) (AHRD V1 *--- Q0E1G8_ORYSJ)	-0.898659	3.23983	41.3543	1.14425e-06	0.00245464	6.61053	7.57995	6.90561	6.39035	12.9347	13.3303	12.7847	12.2113
	Solyc09g008460.2	Ras-related protein Rab-18 (AHRD V1 ***- B6TSE5_MAIZE); contains Interpro domain(s) IPR015598 Rab18	-0.52997	4.41646	38.3025	2.06406e-06	0.00402715	16.2145	16.9585	18.0507	15.9976	25.5892	25.3051	22.316	23.8568
	Solyc02g079290.2	SELF PRUNING 2G	-1.15788	3.16288	35.7227	3.48017e-06	0.00480583	4.86435	5.48155	6.1626	6.7816	8.5453	17.5328	16.4048	9.47671
	Solyc07g043590.2	Vacuolar protein sorting-associated protein 41 homolog (AHRD V1 ***- B5X3G5_SALSA); contains Interpro domain(s) IPR016902 Vacuolar protein sorting-associated protein 41 IPR019782 WD40 repeat 2 IPR019775 WD40 repeat, conserved site IPR017986 WD40 repeat, region	-0.506397	6.12356	35.9168	3.34334e-06	0.00480583	51.5122	60.1257	58.4791	64.686	87.134	89.6974	75.7918	80.9056
	Solyc06g074740.2	Amine oxidase family protein (AHRD V1 **** Q1EPI3_MUSAC); contains Interpro domain(s) IPR002937 Amine oxidase	-0.465847	6.46971	36.0709	3.23889e-06	0.00480583	61.7398	79.6109	83.6977	77.3363	105.439	94.2161	109.151	108.817
	Solyc10g011810.2	L-lactate dehydrogenase (AHRD V1 ***- C0S8Q7_PARBP); contains Interpro domain(s) IPR012133 Alpha-hydroxy acid dehydrogenase, FMN-dependent	0.780612	4.85407	36.6403	2.88244e-06	0.00480583	41.3678	35.1162	32.3427	34.0384	23.1143	20.967	17.9628	21.1222
	Solyc07g056540.2	Fatty acid delta-6 desaturase (AHRD V1 **** Q84KG6_9ERIC); contains Interpro domain(s) IPR012171 Fatty acid/sphingolipid desaturase	1.21992	5.32353	35.9582	3.48948e-06	0.00480583	66.521	57.5562	42.0892	59.1216	23.7214	22.6842	26.0277	24.2811
	Solyc02g091050.2	Multidrug resistance protein mdtK (AHRD V1 ***- MDTK_ERWCT); contains Interpro domain(s) IPR015521 MATE family transporter related protein	-0.780068	5.07321	34.3171	4.67226e-06	0.00541607	19.0001	28.1786	30.9878	26.0831	47.4428	42.386	36.567	52.617
	Solyc06g073420.2	Pseudo response regulator (AHRD V1 ***- B9HM08_POPTR); contains Interpro domain(s) IPR010402 CCT domain	-0.389519	4.86922	34.136	4.85558e-06	0.00541607	24.5712	25.8661	26.3112	25.4745	33.5742	34.0263	33.5885	32.7206
	Solyc04g049670.2	At4g40080-like protein (Fragment) (AHRD V1 ***- B3SK93_ARALY); contains Interpro domain(s) IPR013809 Epsin-like, N-terminal	0.536166	7.01723	34.7146	4.29565e-06	0.00541607	136.285	173.354	147.684	151.934	113.751	88.7936	108.83	108.77
	Solyc04g074830.1	Myo-inositol transporter 2 (AHRD V1 **** ITR2_SCHPO); contains Interpro domain(s) IPR003663 Sugar/inositol transporter	0.851591	4.19014	34.1338	4.85787e-06	0.00541607	29.8929	23.1253	21.7221	21.7359	12.3276	15.7705	13.4262	11.9284
	Solyc07g014690.2	Potassium transporter (AHRD V1 **** A0MNZ1_THEHA); contains Interpro domain(s) IPR003445 Cation transporter	-3.70014	1.12122	33.7368	5.54699e-06	0.00590326	0.249454	0.385421	0.611889	0.47819	4.34269	8.31452	6.2778	3.67753
	Solyc02g071320.2	Unknown Protein (AHRD V1)	-0.303358	6.52478	33.0428	6.14184e-06	0.00604798	78.6611	83.251	87.3253	80.3793	102.87	104.248	95.9083	103.725
	Solyc02g084680.2	Short internodes 2 (AHRD V1 **-- B9MXK1_POPTR); contains Interpro domain(s) IPR007818 Protein of unknown function DUF702	0.901106	1.87042	32.9997	6.19961e-06	0.00604798	6.11162	5.2246	5.24476	4.60801	3.03522	2.34976	2.70358	3.2532
	Solyc01g112230.2	PGPS/NH21 (AHRD V1 **-- Q9ZTM1_PETHY); contains Interpro domain(s) IPR000316 Plant EC metallothionein-like protein, family 15	-1.80937	2.63392	32.6905	6.8332e-06	0.00639943	2.12036	3.68291	4.15211	3.65163	9.01226	10.7998	16.9546	10.9383
	Solyc05g012210.2	Ninja-family protein 1 (AHRD V1 *-*- NNJA1_WHEAT); contains Interpro domain(s) IPR012463 Protein of unknown function DUF1675	-0.863655	5.11875	32.28	7.33238e-06	0.00656551	22.9498	30.7052	25.2186	29.3435	38.1036	54.4962	61.5866	42.7159
	Solyc12g005850.1	Transcription factor HY5 (AHRD V1 ***- B6UHC7_MAIZE); contains Interpro domain(s) IPR011616 bZIP transcription factor, bZIP-1	-0.691818	5.07041	31.923	7.8518e-06	0.00656551	30.4749	21.8405	29.8952	27.3437	48.0965	39.0873	37.5752	52.2398
	Solyc08g061130.2	Multidrug resistance protein mdtK (AHRD V1 *--- MDTK_ERWAM); contains Interpro domain(s) IPR002528 Multi antimicrobial extrusion protein MatE	0.597151	4.37328	31.9503	7.80445e-06	0.00656551	30.8907	28.4784	27.1417	32.0822	19.5655	17.7587	21.0787	19.9907
	Solyc02g085700.1	Geranylgeranyl pyrophosphate synthase (AHRD V1 ***- D0FZ25_9ASTE); contains Interpro domain(s) IPR000092 Polyprenyl synthetase	-0.506349	4.42296	31.577	8.47957e-06	0.00684594	15.7987	17.344	20.2798	19.0841	24.5152	25.5762	27.9523	24.9412
	Solyc02g079740.1	U-box domain-containing protein (Fragment) (AHRD V1 ***- B1P3P0_ARAHA); contains Interpro domain(s) IPR011989 Armadillo-like helical	-0.456143	4.86665	31.301	9.0195e-06	0.006864	23.8228	24.5813	26.3986	22.8227	29.6517	37.5057	35.6964	31.0704
	Solyc03g115910.1	MADS-box transcription factor 1 (AHRD V1 *-*- D1MFS6_HEVBR); contains Interpro domain(s) IPR002100 Transcription factor, MADS-box	2.19211	0.411666	31.2671	9.08829e-06	0.006864	4.82277	1.84146	1.22378	2.08665	0.420261	0.723002	0.504057	0.518626
	Solyc03g114000.2	LIM domain protein (AHRD V1 **-- Q306K1_BRANA); contains Interpro domain(s) IPR001781 Zinc finger, LIM-type	-0.59904	5.14287	30.8966	9.8789e-06	0.00722796	23.8644	29.0779	35.1836	27.1264	47.5828	48.2152	41.7451	37.011
	Solyc11g018680.1	ADP-RIBOSYLATION FACTOR-like protein (AHRD V1 ***- Q8VY57_ARATH); contains Interpro domain(s) IPR006688 ADP-ribosylation factor	-0.625424	4.36007	30.712	1.03004e-05	0.0072456	16.7966	16.0592	19.3182	16.2584	24.0949	28.6941	28.6854	24.0925
	Solyc02g092330.2	ABC transporter G family member 25 (AHRD V1 ***- AB25G_ARATH); contains Interpro domain(s) IPR013525 ABC-2 type transporter	-0.369728	4.79631	30.6183	1.0522e-05	0.0072456	21.6609	24.1531	25.7868	25.7788	31.7997	32.8062	30.4725	30.7404
	Solyc03g119250.2	Calmodulin-binding protein (AHRD V1 **** Q9FKL6_ARATH); contains Interpro domain(s) IPR012416 Calmodulin binding protein-like	0.970522	4.00066	30.45	1.09325e-05	0.00731321	17.9607	15.9736	18.4441	17.0844	7.05104	8.81158	9.48544	10.0896
	Solyc03g097620.1	Little protein 1 (AHRD V1 ***- B4UWC1_ARAHY)	-5.0262	0.108692	30.118	1.23015e-05	0.0079466	0.0415756	0.128474	0.218532	0.0434718	1.63435	8.58564	3.80334	0.660069
	Solyc02g091390.2	MtN3-like protein (AHRD V1 **-- B4FBY7_MAIZE); contains Interpro domain(s) IPR018179 RAG1-activating protein 1 homologue	-2.81502	-0.545558	29.8452	1.25582e-05	0.0079466	0.166303	0.214123	0.218532	0.130415	0.933913	1.17488	1.74129	1.41443
	Solyc03g116390.2	Ferredoxin I (AHRD V1 ***- Q93XJ9_SOLTU); contains Interpro domain(s) IPR010241 Ferredoxin [2Fe-2S], plant	-3.05386	-0.0528312	29.3395	1.4119e-05	0.00816994	0.207878	0.256948	0.262238	0.391246	1.44756	1.94307	2.9327	3.11176
	Solyc01g103920.2	Late embryogenesis abundant protein (AHRD V1 ***- Q2QKE8_CATRO)	-2.91429	-0.221659	29.3348	1.41344e-05	0.00816994	0	0.385421	0.305945	0.217359	1.44756	1.76232	2.47446	1.27299
	Solyc10g081300.1	Unknown Protein (AHRD V1)	1.04565	3.00984	29.4115	1.38844e-05	0.00816994	9.43767	11.1772	10.5332	8.56394	4.2493	5.96476	4.94892	4.05471
	Solyc03g121470.2	Metacaspase 7 (AHRD V1 *-*- D7KWG9_ARALY); contains Interpro domain(s) IPR011600 Peptidase C14, caspase catalytic	1.18446	1.68934	29.2828	1.43069e-05	0.00816994	3.65866	4.23963	5.55071	3.47774	2.148	1.8075	2.06205	1.41443
	Solyc01g080260.2	At4g14280-like protein (Fragment) (AHRD V1 *-*- C7FD87_ARALP); contains Interpro domain(s) IPR011989 Armadillo-like helical	1.16466	3.62311	28.9858	1.55634e-05	0.00867583	14.302	14.3034	19.1871	14.8239	4.20261	7.32039	8.88973	7.4965
	Solyc09g089680.2	1-aminocyclopropane-1-carboxylate oxidase-like protein (AHRD V1 **-* Q9LTH7_ARATH); contains Interpro domain(s) IPR005123 Oxoglutarate and iron-dependent oxygenase	0.759128	5.37918	28.7205	1.63651e-05	0.0089106	46.5231	41.1973	50.5683	52.9921	31.7063	31.5861	23.9198	25.7899
	Solyc02g082250.2	Thioredoxin reductase (AHRD V1 **** B9SRA3_RICCO); contains Interpro domain(s) IPR005982 Thioredoxin reductase	-0.264552	6.23219	28.1705	1.85945e-05	0.00967452	66.5626	68.8191	66.1277	67.3378	83.0715	77.1352	79.7785	82.9801
	Solyc12g044820.1	Multidrug resistance protein ABC transporter family (AHRD V1 ***- B9GX56_POPTR); contains Interpro domain(s) IPR003439 ABC transporter-like	1.61312	3.75719	28.4013	1.83081e-05	0.00967452	27.1905	12.2478	22.2028	19.0841	5.51008	7.18483	8.20238	5.46915
	Solyc07g006230.1	Unknown Protein (AHRD V1)	-0.789005	8.22182	27.9905	1.94372e-05	0.00989313	148.55	196.651	277.361	259.353	389.068	407.908	352.886	373.929
	Solyc12g008430.1	AT-hook motif nuclear localized protein 17 (AHRD V1 **-- Q9LTA2_ARATH); contains Interpro domain(s) IPR014476 Predicted AT-hook DNA-binding	-1.88283	2.19814	27.7847	2.08475e-05	0.0100767	0.748362	3.68291	2.57868	0.956379	7.33121	6.59739	9.30214	6.17636
	Solyc12g005010.1	Os04g0625000 protein (Fragment) (AHRD V1 *-*- Q0J9Y7_ORYSJ)	-0.3348	6.03473	27.6573	2.10271e-05	0.0100767	58.3306	56.0574	59.5281	60.5997	70.9307	75.5085	71.072	78.2654
	Solyc04g076220.2	Malic enzyme (AHRD V1 ***- Q006Q0_TOBAC); contains Interpro domain(s) IPR012302 Malic enzyme, NAD-binding	0.967354	4.48494	27.7226	2.10891e-05	0.0100767	29.8513	20.7271	25.8742	36.125	14.1488	15.4993	14.6635	13.2485
	Solyc03g093930.2	Myb-related transcription factor (AHRD V1 **-* B2CZJ1_CAPAN); contains Interpro domain(s) IPR015495 Myb transcription factor	2.48388	2.88093	27.5567	2.23765e-05	0.010478	19.0416	11.9052	4.41434	5.12967	1.21409	2.39494	2.56611	1.03725
	Solyc11g068440.1	Lysine ketoglutarate reductase trans-splicing related 1 (AHRD V1 ***- Q8H767_ARATH); contains Interpro domain(s) IPR007877 Protein of unknown function DUF707	-0.68481	3.7428	27.0953	2.40926e-05	0.010643	8.56458	12.7617	10.7518	9.3899	18.258	17.6684	14.7551	15.9831
	Solyc11g018690.1	ABC transporter G family member 25 (AHRD V1 ***- AB25G_ARATH); contains Interpro domain(s) IPR003439 ABC transporter-like	-0.621326	4.36499	27.1475	2.37882e-05	0.010643	15.4246	16.9585	17.3951	19.1276	23.7214	29.869	30.5184	21.8766
	Solyc02g078820.2	Glucan endo-1 3-beta-glucosidase 7 (AHRD V1 ***- B6T478_MAIZE); contains Interpro domain(s) IPR000490 Glycoside hydrolase, family 17	-0.433126	4.58824	27.2072	2.34455e-05	0.010643	20.4968	24.3244	21.9406	23.3878	28.531	33.6196	30.5184	29.043
	Solyc02g068900.2	Glutathione transferase (AHRD V1 **** Q2KKB6_THLCA); contains Interpro domain(s) IPR016639 Glutathione S-transferase, predicted	-0.543395	8.37535	26.5274	2.76892e-05	0.0112724	289.616	265.127	309.397	300.129	459.672	418.708	362.188	456.249
	Solyc10g049620.1	Cc-nbs-lrr, resistance protein	-0.528823	6.5232	26.3731	2.87642e-05	0.0112724	74.2957	79.1827	83.6103	70.3808	126.919	85.0431	106.585	125.083
	Solyc12g056240.1	Phosphorylase (AHRD V1 **** B9HXL0_POPTR); contains Interpro domain(s) IPR011833 Glycogen/starch/alpha-glucan phosphorylase	-0.397989	4.29102	26.3632	2.88344e-05	0.0112724	16.5055	17.9863	17.3077	15.6933	22.3205	22.9101	22.82	20.8865
	Solyc06g066160.2	Pinoresinol-lariciresinol reductase (AHRD V1 **** Q4R0I0_9ROSI); contains Interpro domain(s) IPR008030 NmrA-like	0.859695	3.66445	26.3558	2.88876e-05	0.0112724	16.5471	14.0893	17.7011	15.389	5.74356	10.8902	10.5852	7.87368
	Solyc12g006040.1	Progesterone 5-beta-reductase (AHRD V1 ***- D6NIX2_ATRBE); contains Interpro domain(s) IPR016040 NAD(P)-binding domain	0.959434	1.61957	26.5372	2.76222e-05	0.0112724	4.36544	4.02551	3.05945	2.65178	1.91452	1.8075	2.19952	1.32014
	Solyc05g012510.2	Nbs, resistance protein fragment	1.11209	2.90937	26.4089	2.85105e-05	0.0112724	9.31294	8.52209	9.5717	11.1288	5.37	4.92545	4.26157	3.2532
	Solyc04g011960.1	Glutathione peroxidase (AHRD V1 ***- B9GKI5_POPTR); contains Interpro domain(s) IPR000889 Glutathione peroxidase	1.28704	1.47223	26.5915	2.72558e-05	0.0112724	2.78557	5.78132	3.05945	1.91276	1.21409	1.76232	1.28305	1.27299
	Solyc02g072530.1	CBL-interacting protein kinase 01 (AHRD V1 **** A5BKH1_VITVI); contains Interpro domain(s) IPR002290 Serine/threonine protein kinase	-0.356286	6.39756	26.2297	2.98038e-05	0.0114393	70.6786	75.0287	75.4809	73.7281	91.6168	107.908	94.2587	83.7345
	Solyc04g007400.2	Tropinone reductase II (AHRD V1 **-- Q6KF78_SOLTU); contains Interpro domain(s) IPR002347 Glucose/ribitol dehydrogenase	-1.00359	5.9708	26.2383	3.08248e-05	0.0114556	21.7025	45.7795	60.6644	50.6012	81.8574	100.949	84.5441	90.9481
	Solyc09g005090.1	LRR receptor-like serine/threonine-protein kinase, RLP	1.12363	1.85687	26.1521	3.03834e-05	0.0114556	4.86435	4.53941	6.59966	4.30371	2.52156	2.07863	1.74129	2.97031
	Solyc03g095770.2	WRKY transcription factor 6 (AHRD V1 **** A7UGD3_SOLTU); contains Interpro domain(s) IPR003657 DNA-binding WRKY	1.72551	4.08078	26.1224	3.17192e-05	0.0116038	37.7923	22.7827	12.806	18.9102	3.31539	10.3028	9.16467	5.09196
	Solyc07g007760.2	Defensin protein (AHRD V1 ***- B1N681_SOLPI); contains Interpro domain(s) IPR008177 Gamma Purothionin	1.4017	4.62829	25.9207	3.33419e-05	0.0120098	30.5997	42.3107	36.4511	28.3871	16.2968	12.1103	14.9384	8.76949
	Solyc02g084360.2	V-type proton ATPase 16 kDa proteolipid subunit c2 (AHRD V1 **** VATL2_ARATH); contains Interpro domain(s) IPR011555 ATPase, V0 complex, proteolipid subunit C, eukaryotic	-0.431966	8.25859	25.5896	3.49686e-05	0.0122197	249.288	266.797	277.492	263.352	367.355	323.95	346.975	387.602
	Solyc12g056810.1	Cytochrome P450	6.25182	0.36214	25.7858	3.44783e-05	0.0122197	8.10725	0.513895	0.0874127	17.6061	0.140087	0.0903752	0.0458234	0.0471478
	Solyc04g080850.2	Spermidine synthase 1 (AHRD V1 **** B6TA19_MAIZE); contains Interpro domain(s) IPR001045 Spermine synthase	-0.481293	7.70978	25.2725	3.788e-05	0.0128689	186.924	191.212	173.82	190.667	307.164	213.466	235.853	280.247
	Solyc03g007240.2	Thioredoxin (AHRD V1 ***- Q201Z4_9SOLN); contains Interpro domain(s) IPR015467 Thioredoxin, core	-0.433364	7.35364	25.2678	3.79256e-05	0.0128689	129.508	150.4	161.582	139.153	197.336	212.246	189.25	185.244
	Solyc07g040730.1	Unknown Protein (AHRD V1)	-0.599468	4.17795	25.1479	3.90954e-05	0.0128921	11.8491	16.4018	14.292	13.911	18.1646	24.5821	23.874	18.9063
	Solyc03g095610.2	Unknown Protein (AHRD V1)	0.485835	5.71664	25.1966	3.86156e-05	0.0128921	67.7683	59.6975	52.2291	58.7738	36.6561	46.9047	45.1818	41.5372
	Solyc01g107390.2	Auxin-responsive GH3 product (AHRD V1 ***- Q05680_SOYBN); contains Interpro domain(s) IPR004993 GH3 auxin-responsive promoter	2.75744	4.07633	25.2246	3.96754e-05	0.0129017	74.2541	14.1749	13.7675	82.1182	3.54887	11.2065	7.92744	4.52619
	Solyc02g087750.2	Ubiquitin-conjugating enzyme E2 2 (AHRD V1 ***- UBC2_WHEAT); contains Interpro domain(s) IPR000608 Ubiquitin-conjugating enzyme, E2	-0.294448	6.23343	25.0229	4.03579e-05	0.0129438	68.2256	68.605	66.1277	67.077	92.2239	80.7954	77.1207	81.0471
	Solyc05g005520.1	Peptidyl-prolyl cis-trans isomerase (Fragment) (AHRD V1 ***- A9Y0F6_9MYRT); contains Interpro domain(s) IPR007062 Protein phosphatase inhibitor 2 (IPP-2)	0.926901	4.59839	24.9429	4.19911e-05	0.0132856	35.3393	32.2897	31.0752	36.7337	18.865	21.0574	16.6339	14.663
	Solyc06g064980.2	Dimethylaniline monooxygenase 5 (AHRD V1 **** B5X0U9_SALSA); contains Interpro domain(s) IPR012143 Dimethylaniline monooxygenase, N-oxide-forming	-1.13697	4.28914	24.7957	4.42209e-05	0.0135847	10.7265	15.5025	15.3846	10.7375	32.827	24.1302	25.6153	32.5791
	Solyc01g112140.2	GDSL esterase/lipase 5 (AHRD V1 ***- GLIP5_ARATH); contains Interpro domain(s) IPR001087 Lipase, GDSL	-0.544443	6.1327	24.6292	4.46281e-05	0.0135847	62.9039	55.672	60.6207	53.2095	88.3948	86.5343	86.0105	78.0296
	Solyc09g092590.1	Cytochrome P450	3.49057	-1.13085	24.625	4.46769e-05	0.0135847	1.16412	1.19909	0.699302	1.30415	0.0466956	0.18075	0.13747	0
	Solyc04g078250.2	Manganese transport protein mntH (AHRD V1 **-* MNTH_LACBR); contains Interpro domain(s) IPR001046 Natural resistance-associated macrophage protein	-0.340708	5.51717	24.4695	4.64985e-05	0.0139573	37.0855	43.8096	44.0123	38.8203	47.9564	51.8754	55.2172	52.2869
	Solyc09g098590.2	Sucrose synthase (AHRD V1 **** Q84T18_SOLTU); contains Interpro domain(s) IPR012820 Sucrose synthase, plants and cyanobacteria IPR000368 Sucrose synthase	-1.46702	4.16375	24.5006	4.76756e-05	0.0141295	5.40483	13.1043	14.6853	9.78115	22.3672	30.5468	36.3379	29.5145
	Solyc03g079880.2	Protease inhibitor/seed storage/lipid transfer protein family protein (AHRD V1 **** D7LUP2_ARALY); contains Interpro domain(s) IPR003612 Plant lipid transfer protein/seed storage/trypsin-alpha amylase inhibitor	-1.09433	7.99865	24.3917	4.90228e-05	0.0141731	107.598	187.186	238.2	200.274	449.959	337.551	332.219	445.83
	Solyc04g082660.2	Peptidyl-prolyl cis-trans isomerase (AHRD V1 *-*- A8YBJ2_MICAE); contains Interpro domain(s) IPR001179 Peptidyl-prolyl cis-trans isomerase, FKBP-type	0.732347	1.69904	24.2639	4.90334e-05	0.0141731	4.11599	3.16902	4.1084	4.73842	2.56826	2.62088	2.1537	2.35739
	Solyc02g078910.2	Endonuclease (AHRD V1 **** Q6B782_SOLTU); contains Interpro domain(s) IPR003154 S1/P1 nuclease	0.751016	4.51134	24.1619	5.03453e-05	0.0142016	29.8929	27.4506	29.1959	25.2571	14.7558	16.2675	21.9494	13.4371
	Solyc09g011560.2	Glutathione S-transferase-like protein (AHRD V1 **** A8DUB0_SOLLC); contains Interpro domain(s) IPR004046 Glutathione S-transferase, C-terminal	1.48183	5.14904	24.3158	4.99877e-05	0.0142016	40.9104	40.769	41.2588	29.7347	9.75939	18.4365	17.3671	9.05238
	Solyc11g007140.1	Protease Do-like (S2 serine-type protease) (AHRD V1 **** Q7UQ70_RHOBA); contains Interpro domain(s) IPR001254 Peptidase S1 and S6, chymotrypsin/Hap	0.552357	2.9891	24.0213	5.22183e-05	0.0143834	9.27137	9.16446	9.39687	9.52032	5.97704	6.59739	7.74415	5.13911
	Solyc02g067360.2	Tetracycline resistance protein (AHRD V1 **-- A4EIK2_9RHOB); contains Interpro domain(s) IPR016196 Major facilitator superfamily, general substrate transporter	2.20743	-0.926563	24.062	5.16681e-05	0.0143834	1.49672	1.02779	0.699302	0.695548	0.280174	0.135563	0.229117	0.188591
	Solyc09g015080.2	Phosphatidylinositol transfer protein SFH5 (AHRD V1 *--- C5JFB2_AJEDS); contains Interpro domain(s) IPR001251 Cellular retinaldehyde-binding/triple function, C-terminal	0.874529	5.55959	24.0663	5.31814e-05	0.0144783	72.5911	53.2738	57.2553	65.6424	29.0447	40.4881	38.3542	27.7701
	Solyc02g086880.2	Formate dehydrogenase (AHRD V1 **** Q5NE18_SOLLC); contains Interpro domain(s) IPR006140 D-isomer specific 2-hydroxyacid dehydrogenase, NAD-binding	-0.903572	8.97462	23.8208	5.59742e-05	0.0148923	287.371	336.858	474.039	421.72	933.726	575.103	507.906	826.69
	Solyc05g006560.1	Ring zinc finger protein (Fragment) (AHRD V1 *--- A6MH00_LILLO); contains Interpro domain(s) IPR008166 Protein of unknown function DUF23	-0.323288	4.61363	23.7921	5.54334e-05	0.0148923	22.0767	23.1253	21.3724	21.1708	28.2042	25.9829	28.6854	26.9214
	Solyc02g089940.2	Pentatricopeptide repeat-containing protein (AHRD V1 ***- D7MLP6_ARALY); contains Interpro domain(s) IPR002885 Pentatricopeptide repeat	0.413057	6.1255	23.6374	5.77247e-05	0.0150167	83.9828	78.1977	71.6785	77.3363	60.4708	58.6083	59.662	54.9743
	Solyc01g049810.2	BEL1-like homeodomain protein 2 (AHRD V1 **-- BLH2_ARATH); contains Interpro domain(s) IPR006563 POX	0.787443	0.536695	23.6757	5.71487e-05	0.0150167	2.16193	1.49886	1.83567	1.6954	0.933913	1.12969	0.916467	1.1787
	Solyc03g096670.2	Integrin-linked kinase-associated serine/threonine phosphatase 2C (AHRD V1 *-** ILKAP_RAT); contains Interpro domain(s) IPR015655 Protein phosphatase 2C	-1.6362	4.80491	23.5634	6.07373e-05	0.0156268	8.31513	20.5986	20.9791	12.9981	26.7099	57.9305	72.2176	38.5669
	Solyc07g007790.2	Sucrose phosphate synthase (AHRD V1 **** Q2HYI0_CUCME); contains Interpro domain(s) IPR012819 Sucrose phosphate synthase, plant	-0.672464	6.13513	23.3972	6.20096e-05	0.0157808	40.3699	73.9581	57.8235	54.5571	88.0213	94.0806	88.1183	91.0896
	Solyc04g007980.2	1-aminocyclopropane-1-carboxylate oxidase (AHRD V1 **-* B6SUN2_MAIZE); contains Interpro domain(s) IPR005123 Oxoglutarate and iron-dependent oxygenase	-0.724984	5.31623	23.0851	6.74897e-05	0.0168412	22.534	39.2701	32.9983	28.9087	51.1784	48.17	52.7427	52.3812
	Solyc06g050300.1	CBL-interacting protein kinase 13 (AHRD V1 **** C4P7W2_VITVI); contains Interpro domain(s) IPR002290 Serine/threonine protein kinase	-0.471817	4.93072	23.0385	6.76152e-05	0.0168412	25.4443	27.0651	26.3986	28.561	32.1733	44.0127	38.9957	33.8521
	Solyc04g081900.2	Nucleoredoxin 1 (AHRD V1 **-- A8I9L1_CHLRE); contains Interpro domain(s) IPR017936 Thioredoxin-like	-0.85688	3.82272	22.6939	7.41296e-05	0.0182694	11.2254	11.1772	12.8497	9.82462	19.5188	19.747	22.7742	19.6135
	Solyc08g083130.2	Acetyl xylan esterase A (AHRD V1 **-- D0TLQ4_9BACE); contains Interpro domain(s) IPR005181 Protein of unknown function DUF303, acetylesterase putative	-1.90283	2.26005	22.6368	7.75596e-05	0.0182846	1.03939	2.56948	3.71504	2.86914	4.296	11.7488	14.8009	7.26076
	Solyc09g018280.1	Ethylene-responsive transcription factor 2 (AHRD V1 ***- B6U860_MAIZE); contains Interpro domain(s) IPR001471 Pathogenesis-related transcriptional factor and ERF, DNA-binding	-1.20833	3.36015	22.5483	7.86923e-05	0.0182846	6.19477	6.85193	9.52799	7.47715	20.8729	14.1889	10.2644	24.1397
	Solyc07g049690.2	GRAS family transcription factor (AHRD V1 **-* B9GJL6_POPTR); contains Interpro domain(s) IPR005202 GRAS transcription factor	-1.14797	4.47408	22.621	7.7887e-05	0.0182846	10.8928	20.8128	16.6958	15.3021	54.8207	32.7158	19.8873	33.7578
	Solyc06g082530.1	Cytochrome P450	-1.11711	1.92806	22.4057	8.01011e-05	0.0182846	2.07878	3.89704	2.40385	2.17359	4.76295	5.64845	6.18615	6.31781
	Solyc01g102330.2	6 7-dimethyl-8-ribityllumazine synthase (AHRD V1 **** Q5ZQU1_TOBAC); contains Interpro domain(s) IPR002180 6,7-dimethyl-8-ribityllumazine synthase	-0.781146	5.70308	22.5585	7.87606e-05	0.0182846	35.5887	40.2979	47.8585	31.604	78.6354	48.9382	60.1661	79.2555
	Solyc11g005560.1	Homeobox leucine zipper protein (AHRD V1 *-*- B8YIB0_MIRJA); contains Interpro domain(s) IPR001356 Homeobox	-0.744725	3.4648	22.4142	7.99176e-05	0.0182846	9.60397	7.70843	10.0088	7.47715	13.7752	17.3972	13.2888	13.8615
	Solyc08g015660.2	Calcium/calmodulin-dependent protein kinase type 1 (AHRD V1 *-** KCC1A_MOUSE); contains Interpro domain(s) IPR002290 Serine/threonine protein kinase	-0.384236	3.82256	22.3901	8.04386e-05	0.0182846	12.5558	13.0615	12.2815	12.3895	16.5769	16.6742	16.3131	16.0774
	Solyc03g093560.1	Cellulose synthase (AHRD V1 ***- B9GTH4_POPTR); contains Interpro domain(s) IPR005150 Cellulose synthase	1.23553	4.78084	22.7146	7.5969e-05	0.0182846	60.9083	27.9645	29.764	33.1255	10.3664	22.2775	19.4749	12.3056
	Solyc09g065560.2	Nitrilase associated protein-like (Fragment) (AHRD V1 *--- Q1HEA6_MUSAC)	-1.70245	1.91403	22.0032	9.06198e-05	0.0183244	2.07878	3.98269	2.44756	1.04332	11.8607	5.8292	5.63627	7.82654
	Solyc09g008780.2	Predicted NADPH-dependent FMN reductase (AHRD V1 ***- Q0W0S0_UNCMA); contains Interpro domain(s) IPR005025 NADPH-dependent FMN reductase	-1.39212	4.75627	22.3736	8.32165e-05	0.0183244	11.0591	21.7549	20.0175	8.12922	43.8472	36.4212	41.9284	37.8125
	Solyc03g083360.2	Receptor-like protein kinase At3g21340 (AHRD V1 *-** RLK6_ARATH); contains Interpro domain(s) IPR002290 Serine/threonine protein kinase	-0.888665	4.34448	22.0229	9.01447e-05	0.0183244	12.5558	11.5626	18.9686	14.9543	30.5389	26.3444	25.0654	25.507
	Solyc04g015200.2	Protein phosphatase 2C (AHRD V1 ***- B5A9S6_HEVBR); contains Interpro domain(s) IPR015655 Protein phosphatase 2C	-0.877127	3.68831	22.1815	8.51069e-05	0.0183244	8.31513	9.80683	10.2273	10.8679	14.4756	19.747	21.537	16.266
	Solyc01g096430.2	Pectinesterase (AHRD V1 ***- B9IDR8_POPTR); contains Interpro domain(s) IPR000070 Pectinesterase, catalytic	-0.684197	6.25675	22.0709	8.89516e-05	0.0183244	61.2409	73.8724	70.5421	60.7301	118.747	100	90.8677	118.435
	Solyc12g098710.1	B3 domain-containing protein Os01g0905400 (AHRD V1 *-*- Y1054_ORYSJ); contains Interpro domain(s) IPR003340 Transcriptional factor B3	-0.680062	4.76286	21.8886	9.21659e-05	0.0183244	22.4924	18.0292	23.1644	29.6043	36.2825	40.1266	43.4405	29.6088
	Solyc01g010270.2	Squamosa promoter binding protein 3 (AHRD V1 *-*- Q1MU26_PHYPA); contains Interpro domain(s) IPR004333 Transcription factor, SBP-box	-0.534239	4.53621	21.8812	9.23538e-05	0.0183244	18.2933	22.226	17.8322	18.0408	31.8464	22.3227	29.4644	27.0157
	Solyc03g121660.2	Zinc finger protein (AHRD V1 *-*- Q9LVQ7_ARATH); contains Interpro domain(s) IPR007087 Zinc finger, C2H2-type	-0.463507	4.87126	21.9081	9.1676e-05	0.0183244	23.5734	23.4251	27.0542	25.2136	35.3953	32.8514	33.0386	35.5966
	Solyc03g007270.2	6-phosphofructokinase 2 (AHRD V1 ***- B6TE72_MAIZE); contains Interpro domain(s) IPR012004 Pyrophosphate-dependent phosphofructokinase TP0108	-0.345437	5.77282	22.0366	8.85226e-05	0.0183244	47.5625	46.636	51.355	46.9495	65.4673	57.7046	61.6324	59.7834
	Solyc11g044250.1	ATP synthase I-like protein (AHRD V1 **-- A8HNA8_CHLRE); contains Interpro domain(s) IPR008413 ATPase, F0 complex, subunit I, bacillus-type	0.670528	2.47045	22.2829	8.28017e-05	0.0183244	6.94313	5.5672	6.2063	6.91201	3.87574	4.42838	4.71981	3.06461
	Solyc07g055050.2	Os01g0786800 protein (Fragment) (AHRD V1 *-*- Q0JIP0_ORYSJ); contains Interpro domain(s) IPR002781 Protein of unknown function DUF81	0.75337	2.78516	22.2525	8.34858e-05	0.0183244	9.895	6.59499	8.56645	8.04228	5.88365	3.61501	4.9031	5.23341
	Solyc02g068660.1	Sulfate transporter (AHRD V1 **** D7LTZ8_ARALY); contains Interpro domain(s) IPR001902 Sulphate anion transporter	1.00901	2.66147	21.9573	9.0455e-05	0.0183244	6.90156	7.70843	7.03673	9.52032	3.12861	4.83507	4.81145	2.68743
	Solyc03g114850.2	Glutathione-regulated potassium-efflux system protein (AHRD V1 ***- B3CM92_WOLPP); contains Interpro domain(s) IPR006153 Cation/H+ exchanger	1.13072	0.979099	22.1393	8.60874e-05	0.0183244	1.7046	1.58451	2.22902	1.86929	0.513652	1.26525	0.962291	0.612922
	Solyc03g111500.2	Myb-related transcription factor (AHRD V1 *--- A7ULI0_DATME); contains Interpro domain(s) IPR015495 Myb transcription factor	1.22966	0.983512	22.1291	8.63256e-05	0.0183244	2.86872	1.96993	2.92833	2.91261	1.40087	0.723002	1.00811	1.41443
	Solyc12g008670.1	15-cis-zeta-carotene isomerase	2.15781	1.64384	22.1957	8.69359e-05	0.0183244	7.10943	1.84146	3.32168	8.12922	0.607043	1.40082	1.87876	0.660069
	Solyc11g073020.1	Metal ion binding protein (AHRD V1 **-- B6T8A4_MAIZE); contains Interpro domain(s) IPR006121 Heavy metal transport/detoxification protein	0.828368	4.57867	21.8219	9.51425e-05	0.0187191	31.7222	35.5444	29.1522	24.692	16.4836	18.1654	20.6663	12.8714
	Solyc02g068380.2	N-carbamoyl-L-amino-acid amidohydrolase (AHRD V1 **-- Q1LHR1_RALME); contains Interpro domain(s) IPR010158 Amidase, hydantoinase/carbamoylase	-0.456773	5.95717	21.6741	9.77377e-05	0.0190694	51.5122	50.2332	53.584	50.2968	69.1562	63.0367	76.2959	73.7392
	Solyc12g094640.1	Glyceraldehyde-3-phosphate dehydrogenase B (AHRD V1 ***- B4F8L7_MAIZE); contains Interpro domain(s) IPR000173 Glyceraldehyde 3-phosphate dehydrogenase	0.977802	1.79053	21.5776	0.000100365	0.0194201	3.36763	3.81139	3.62763	3.47774	1.54096	2.44013	1.51217	1.74447
	Solyc02g089620.2	Sigma factor binding protein 1 (AHRD V1 *-*- D1MWZ4_CITLA); contains Interpro domain(s) IPR008889 VQ	-0.989072	3.2363	21.491	0.000102784	0.019451	7.8578	6.98041	8.12939	7.52062	16.6236	17.9395	13.3804	12.5885
	Solyc11g069330.1	Proline dehydrogenase (AHRD V1 **** A1E289_ACTDE); contains Interpro domain(s) IPR015659 Proline oxidase	-0.502957	5.76524	21.4248	0.000104678	0.019451	40.661	52.3316	52.9284	42.9066	80.2698	61.3196	56.042	69.9673
	Solyc07g038120.1	Pheophorbide a oxygenase (AHRD V1 **-* B6ST74_MAIZE); contains Interpro domain(s) IPR013626 Pheophorbide a oxygenase	0.758827	4.52508	21.4635	0.000103749	0.019451	34.2999	24.5813	23.7326	35.0817	20.0791	18.1202	20.0248	11.3155
	Solyc01g096510.2	Beta-galactosidase (AHRD V1 **** Q8LP12_CAPAN); contains Interpro domain(s) IPR001944 Glycoside hydrolase, family 35	1.57913	1.58971	21.4364	0.000104343	0.019451	11.1838	2.82642	2.79721	4.04288	1.54096	1.98825	1.69546	1.74447
	Solyc04g040160.2	Arabidopsis thaliana genomic DNA chromosome 5 P1 clone MOK16 (AHRD V1 **-- Q9LYW6_ARATH)	1.88102	-1.05533	21.541	0.000101379	0.019451	0.997815	0.299772	0.786715	0.869436	0.280174	0.18075	0.13747	0.188591
	Solyc12g008650.1	Inositol oxygenase (AHRD V1 ***- A5FF81_FLAJ1); contains Interpro domain(s) IPR007828 Protein of unknown function DUF706	3.29724	3.25152	21.4168	0.000107881	0.0198884	14.0941	3.72574	17.1329	39.7332	0.466956	2.53051	4.07828	0.471478
	Solyc01g112060.2	NmrA family protein (AHRD V1 **-- B2J8Q2_NOSP7); contains Interpro domain(s) IPR016040 NAD(P)-binding domain	0.39461	4.00467	21.1743	0.000112192	0.0202269	20.081	17.4296	17.6137	19.5623	15.0827	12.6525	15.0759	14.0029
	Solyc06g068850.2	Cytochrome P450	0.949928	4.41607	21.2595	0.000112069	0.0202269	26.4837	19.0141	23.5577	31.8648	12.7012	18.8884	7.14844	13.4843
	Solyc04g011920.1	Genomic DNA chromosome 5 TAC clone K22G18 (AHRD V1 *--- Q9FH52_ARATH); contains Interpro domain(s) IPR013989 Development and cell death domain	2.26058	0.423779	21.1706	0.000112309	0.0202269	3.61708	1.75581	1.26748	2.73872	0.280174	0.18075	0.962291	0.518626
	Solyc03g006390.1	Transcriptional corepressor LEUNIG (AHRD V1 *--- B6U1L1_MAIZE); contains Interpro domain(s) IPR013720 LisH dimerisation motif, subgroup	0.866706	0.960829	21.1246	0.000113753	0.0203305	2.24508	2.14123	1.87937	2.17359	0.74713	1.35563	1.05394	1.46158
	Solyc01g111260.2	Phosphatidylinositol-specific phospholipase c (AHRD V1 *-*- B9UY71_LISMO); contains Interpro domain(s) IPR017946 PLC-like phosphodiesterase, TIM beta/alpha-barrel domain	-0.581262	5.32499	21.0459	0.000116272	0.0206232	23.2408	31.6045	39.4669	31.4301	39.7847	55.3548	51.5055	41.4429
	Solyc06g083170.2	Transcription factor (AHRD V1 *-** D6MKM4_9ASPA); contains Interpro domain(s) IPR011598 Helix-loop-helix DNA-binding	0.916707	3.00368	20.9492	0.000119448	0.0210273	13.8447	8.86469	10.271	14.3457	6.86426	6.28108	5.22386	6.69499
	Solyc03g019820.2	Aquaporin (AHRD V1 ***- D6BRE1_9ROSI); contains Interpro domain(s) IPR012269 Aquaporin	-2.08765	3.17122	20.9388	0.000123092	0.0215068	0.914664	5.65285	3.93357	4.26023	13.9153	15.1378	20.9871	12.6828
	Solyc06g070990.2	WRKY transcription factor 73 (AHRD V1 *-*- Q6IEK8_ORYSI); contains Interpro domain(s) IPR003657 DNA-binding WRKY	1.01135	3.64012	20.8633	0.000124009	0.0215068	21.5778	14.2178	14.5979	18.5624	8.592	9.4894	8.47732	7.63794
	Solyc01g091260.2	AT2G45380 protein (Fragment) (AHRD V1 *-*- B9DGW8_ARATH)	-0.601328	4.92071	20.7569	0.000126048	0.0216666	23.2408	26.4228	27.841	23.1705	38.8508	35.4723	47.2439	31.1647
	Solyc04g082260.2	Receptor protein kinase-like protein (AHRD V1 *-** Q9LRY1_ARATH); contains Interpro domain(s) IPR002290 Serine/threonine protein kinase	-0.228926	6.62479	20.7363	0.000126781	0.0216666	88.9719	84.4929	100.131	92.4645	111.322	107.637	100.949	109.1
	Solyc01g058320.2	T6A9.7 protein (AHRD V1 *-*- Q9FZ23_ARATH)	-0.468788	3.51172	20.708	0.000127792	0.0216811	10.4771	10.1494	11.1888	7.82492	13.7285	13.7822	14.2052	13.1542
	Solyc06g035920.2	U-box domain-containing protein (AHRD V1 ***- D7LU64_ARALY); contains Interpro domain(s) IPR003613 U box domain	-1.2447	4.33451	20.7596	0.000129381	0.0217304	5.03065	15.5025	12.1067	14.1283	17.8844	36.4664	36.7045	19.7078
	Solyc12g005400.1	AT2G45380 protein (Fragment) (AHRD V1 ***- B9DGW8_ARATH)	-1.1959	3.29072	20.5197	0.000137364	0.0217304	3.61708	7.79408	6.55596	5.73827	13.2149	15.7705	13.1055	12.2113
	Solyc01g112100.2	Annexin 11 (AHRD V1 ***- D6QX28_SOYBN); contains Interpro domain(s) IPR009118 Annexin, type plant	-0.921046	6.08926	20.5562	0.000136951	0.0217304	39.8295	70.5321	53.6714	39.5593	106.373	80.1176	85.6439	113.39
	Solyc01g097520.2	Pectinacetylesterase like protein (Fragment) (AHRD V1 *--- Q56WP8_ARATH); contains Interpro domain(s) IPR004963 Pectinacetylesterase	-0.709414	4.60633	20.5604	0.000133206	0.0217304	14.0941	23.2109	19.0997	22.7357	29.3249	42.883	30.0601	27.11
	Solyc03g114730.2	Dimethylaniline monooxygenase 5 (AHRD V1 **** B5X0U9_SALSA); contains Interpro domain(s) IPR012143 Dimethylaniline monooxygenase, N-oxide-forming	-0.67689	4.90161	20.5703	0.000132834	0.0217304	21.0373	26.7225	28.6714	18.3886	42.6331	28.6037	36.4296	43.9418
	Solyc01g102350.2	Phytoalexin deficient 4 (Fragment) (AHRD V1 **-- B2BDV5_ARALY); contains Interpro domain(s) IPR002921 Lipase, class 3	-0.647076	4.98189	20.6146	0.000131188	0.0217304	28.8119	26.7654	29.6766	23.6486	48.6101	37.3701	40.6453	43.9418
	Solyc01g091270.2	Os03g0169000 protein (Fragment) (AHRD V1 ***- Q0DUS7_ORYSJ); contains Interpro domain(s) IPR004348 Protein of unknown function DUF246, plant	-0.501872	4.55044	20.5116	0.00013505	0.0217304	17.4202	21.3695	22.0717	21.2577	24.4218	28.2422	35.6048	28.0058
	Solyc03g121960.2	Phospholipid diacylglycerol acyltransferase (AHRD V1 **** C5ME98_CANTT); contains Interpro domain(s) IPR003386 Lecithin:cholesterol acyltransferase	-0.290513	7.20162	20.4591	0.000137066	0.0217304	126.972	145.561	134.266	139.718	173.661	159.467	161.711	173.598
	Solyc02g067660.2	Remorin 1 (AHRD V1 ***- Q9XEX8_SOLLC); contains Interpro domain(s) IPR005516 Remorin, C-terminal region	0.623283	5.8549	20.5588	0.000133808	0.0217304	74.8362	64.3225	61.1452	60.2084	35.5354	52.1013	49.3976	32.0605
	Solyc01g007010.2	Cyclic nucleotide gated channel (AHRD V1 ***- A9CRE4_MALDO); contains Interpro domain(s) IPR000595 Cyclic nucleotide-binding	1.07671	1.39113	20.5746	0.000132674	0.0217304	6.98471	3.34032	2.97203	2.69525	2.05461	1.89788	1.83293	1.79162
	Solyc01g105370.2	Eukaryotic translation initiation factor 1A (AHRD V1 **** Q7Y1V3_ORYSJ); contains Interpro domain(s) IPR001253 Translation initiation factor 1A (eIF-1A)	-0.804661	7.09772	20.447	0.000141129	0.0219637	115.747	103.207	116.39	111.288	259.768	144.51	148.009	227.913
	Solyc01g095410.2	Enoyl-(Acyl-carrier-protein) reductase II (AHRD V1 **-- C7IPB6_THEET); contains Interpro domain(s) IPR004136 2-nitropropane dioxygenase, NPD	-0.269573	7.37973	20.3427	0.000141653	0.0219637	151.418	149.115	163.724	160.237	193.88	183.326	185.493	190.1
	Solyc07g043240.2	Pectinesterase (AHRD V1 **** B9S4Z6_RICCO); contains Interpro domain(s) IPR000070 Pectinesterase, catalytic	0.951668	3.09477	20.3666	0.000140698	0.0219637	10.2692	7.79408	12.5874	11.7809	3.73565	7.13964	6.36945	4.66763
	Solyc03g080060.1	Receptor-like kinase (AHRD V1 **** A7VM32_MARPO); contains Interpro domain(s) IPR001220 Legume lectin, beta chain	-1.20324	5.21439	20.3167	0.000146481	0.0225629	14.6346	33.9171	27.6661	25.1702	40.0182	77.4064	64.0152	51.9569
	Solyc02g072540.2	CBL-interacting protein kinase 16 (AHRD V1 **** C4P7W5_VITVI); contains Interpro domain(s) IPR002290 Serine/threonine protein kinase	-3.55048	-0.530361	20.1752	0.000150438	0.0227918	0	0.214123	0.174825	0.130415	0.373565	2.53051	2.42864	0.942956
	Solyc11g010600.1	Tubulin beta chain (AHRD V1 ***- B9HP96_POPTR); contains Interpro domain(s) IPR002453 Beta tubulin	-0.569976	7.30107	20.0977	0.000151861	0.0227918	116.703	126.033	151.836	124.894	161.707	214.144	222.472	172.797
	Solyc03g025730.2	Cathepsin B-like cysteine proteinase 3 (AHRD V1 **-- CPR3_CAEEL); contains Interpro domain(s) IPR013128 Peptidase C1A, papain	-0.481102	5.18533	20.1657	0.000148952	0.0227918	29.685	30.3626	36.1452	28.6479	45.108	38.9969	41.9742	48.1851
	Solyc04g082710.2	Os01g0841200 protein (Fragment) (AHRD V1 **-- Q0JHU9_ORYSJ); contains Interpro domain(s) IPR004348 Protein of unknown function DUF246, plant	0.766066	7.12379	20.1894	0.000151284	0.0227918	174.077	167.872	193.619	146.761	88.9085	105.558	112.817	93.9184
	Solyc06g083190.2	Peptidyl-prolyl cis-trans isomerase (AHRD V1 ***- Q86M29_BRUMA); contains Interpro domain(s) IPR001179 Peptidyl-prolyl cis-trans isomerase, FKBP-type	-0.256884	9.06041	20.0657	0.000153256	0.0228547	489.595	510.084	509.747	478.798	526.68	628.785	617.561	602.69
	Solyc10g085990.1	Methionine s-methyltransferase (AHRD V1 **** B9N0J3_POPTR); contains Interpro domain(s) IPR015424 Pyridoxal phosphate-dependent transferase, major region	-0.245992	5.33929	19.9671	0.000157629	0.0232172	36.3787	39.3986	38.549	32.7777	44.641	43.9223	42.7532	43.1402
	Solyc01g102940.2	Receptor protein kinase-like protein (AHRD V1 ***- Q9LJU5_ARATH); contains Interpro domain(s) IPR002290 Serine/threonine protein kinase	0.370334	6.64759	19.9662	0.00015767	0.0232172	114	117.382	110.665	88.552	85.0794	80.8406	74.4171	92.7869
	Solyc09g007760.2	WRKY transcription factor 16 (AHRD V1 *-*- Q7X7E3_ORYSJ); contains Interpro domain(s) IPR003657 DNA-binding WRKY	-1.23851	8.68687	19.995	0.000160436	0.0232476	178.193	407.133	325.787	262.352	795.647	712.834	487.606	772.753
	Solyc11g007960.1	Aquaporin 2 (AHRD V1 ***- O65357_SAMSA); contains Interpro domain(s) IPR012269 Aquaporin	-0.281017	6.02209	19.9103	0.000160213	0.0232476	58.7048	59.1408	59.7903	56.5568	71.491	64.9346	66.5355	81.6129
	Solyc07g056280.2	Kelch domain-containing protein 3 (AHRD V1 **-- D3PFJ0_9MAXI); contains Interpro domain(s) IPR015915 Kelch-type beta propeller	1.31965	2.75961	19.947	0.000160856	0.0232476	14.3436	8.05102	7.5612	13.1285	5.65017	4.92545	4.1241	2.54598
	Solyc12g010130.1	CBL-interacting protein kinase 7 (AHRD V1 ***- A0MNJ4_POPTR); contains Interpro domain(s) IPR002290 Serine/threonine protein kinase	-1.05826	5.49721	19.9343	0.000163227	0.0234457	27.232	43.0815	30.9878	22.7357	60.7977	55.3548	58.9747	83.2159
	Solyc06g084220.1	Receptor like kinase, RLK	-0.51653	2.44167	19.779	0.000166356	0.0235991	4.98908	4.36811	3.97728	3.82552	5.60348	5.91958	5.40716	7.63794
	Solyc06g076590.2	Receptor like kinase, RLK	0.301724	4.52441	19.6975	0.000170302	0.0235991	24.8622	25.6519	23.9074	23.04	18.4915	20.9219	21.3537	18.2933
	Solyc02g071870.2	Unknown Protein (AHRD V1)	0.691519	4.29376	19.6973	0.000170311	0.0235991	23.1161	15.1171	21.6347	26.3004	12.0942	16.132	13.8387	11.2683
	Solyc08g066810.2	Unknown Protein (AHRD V1)	1.0141	3.95958	19.7721	0.000170343	0.0235991	19.6237	16.7444	23.6014	16.9975	6.3973	9.57977	13.1513	8.95808
	Solyc04g012190.1	Glycosyl hydrolase family 5 protein/cellulase (AHRD V1 **-- A8NVS8_COPC7); contains Interpro domain(s) IPR001547 Glycoside hydrolase, family 5	1.60461	0.078235	19.7166	0.000169367	0.0235991	1.57987	1.15626	1.48602	1.43457	0.466956	0.542251	0.504057	0.330035
	Solyc12g013660.1	Ethylene responsive transcription factor 2a (AHRD V1 *-*- C0J9I7_9ROSA); contains Interpro domain(s) IPR001471 Pathogenesis-related transcriptional factor and ERF, DNA-binding	2.23813	3.04183	19.8514	0.000167125	0.0235991	17.5449	6.25239	12.4126	19.258	1.82113	3.93132	1.55799	4.43189
	Solyc05g051290.2	High mobility group family (AHRD V1 *--- B9H3A3_POPTR); contains Interpro domain(s) IPR017956 AT hook, DNA-binding, conserved site	0.550041	6.11528	19.6661	0.000171844	0.023667	105.103	84.3644	67.3078	75.2062	46.182	56.2586	59.1121	65.2054
	Solyc04g071900.2	Peroxidase (AHRD V1 **** Q94IQ1_TOBAC); contains Interpro domain(s) IPR002016 Haem peroxidase, plant/fungal/bacterial	0.892239	7.19334	19.7209	0.000173469	0.0237511	171.292	256.733	162.544	151.499	113.377	111.387	85.7355	89.2979
	Solyc06g065870.2	Genomic DNA chromosome 3 P1 clone MJL12 (AHRD V1 *-*- Q9LSG4_ARATH)	1.43528	1.7819	19.6021	0.000175043	0.0237744	9.85343	5.82414	4.8077	3.78204	3.12861	1.8075	2.52029	1.50873
	Solyc06g007790.1	Unknown Protein (AHRD V1)	1.74909	1.19189	19.5897	0.00017567	0.0237744	5.03065	4.28246	2.92833	2.39095	0.980608	1.53638	0.595704	1.22584
	Solyc10g008220.2	Cc-nbs-lrr, resistance protein	0.689028	4.13095	19.5343	0.000178502	0.0240188	20.9541	18.9285	18.0507	19.2145	7.84487	14.5504	13.7928	11.6455
	Solyc12g006530.1	Hydroxy-methylglutaryl-coenzyme A reductase (AHRD V1 **** O48624_TOBAC); contains Interpro domain(s) IPR004554 Hydroxymethylglutaryl-CoA reductase, class I, catalytic	-1.84433	-0.237619	19.4223	0.000184382	0.0242157	0.166303	0.342597	0.524476	0.956379	1.91452	2.53051	1.83293	0.895808
	Solyc06g083900.2	Auxin-responsive family protein (AHRD V1 **-- D7M515_ARALY); contains Interpro domain(s) IPR003676 Auxin responsive SAUR protein	-1.53612	0.640698	19.345	0.000188564	0.0242157	0.706786	0.813667	0.917834	1.04332	3.68895	2.39494	1.78711	2.26309
	Solyc02g082260.2	Myb-related transcription factor (AHRD V1 **-* B2CZJ1_CAPAN); contains Interpro domain(s) IPR015495 Myb transcription factor	-0.97589	7.51311	19.4567	0.000187124	0.0242157	179.981	137.895	128.54	95.2032	319.772	224.04	207.442	314.146
	Solyc09g091030.2	Ribose-phosphate pyrophosphokinase 4 (AHRD V1 ***- D7LJE3_ARALY); contains Interpro domain(s) IPR005946 Phosphoribosyl pyrophosphokinase	-0.824767	6.64036	19.4913	0.00018527	0.0242157	63.8186	97.2975	83.3043	83.3354	114.918	163.579	147.093	154.928
	Solyc12g096670.1	Myb-related transcription factor (AHRD V1 **** A7ULI0_DATME); contains Interpro domain(s) IPR015495 Myb transcription factor	-0.430354	5.27199	19.385	0.000186387	0.0242157	27.9804	31.9471	34.7903	34.1253	42.2128	52.4628	42.4324	36.4924
	Solyc11g073130.1	Beta-amylase (AHRD V1 **** E0AE02_SOLLC); contains Interpro domain(s) IPR013781 Glycoside hydrolase, subgroup, catalytic core	0.61508	3.35393	19.3548	0.000188027	0.0242157	14.9672	13.661	9.52799	13.1285	8.68539	6.59739	9.62291	8.5809
	Solyc09g090130.2	Protein tyrosine phosphatase 1B (AHRD V1 *-*- D9IVF2_STRIE); contains Interpro domain(s) IPR007482 Protein-tyrosine phosphatase-like, PTPLA	0.738432	4.38342	19.4219	0.000184562	0.0242157	29.976	23.9389	23.1207	22.6488	13.1215	19.1144	16.084	11.4098
	Solyc03g082510.1	Cycloartenol synthase (AHRD V1 ***- D7LA92_ARALY); contains Interpro domain(s) IPR018333 Squalene cyclase	0.774894	2.71324	19.3394	0.000188871	0.0242157	8.98034	9.29294	8.87239	7.21632	4.34269	5.15139	6.00286	4.57334
	Solyc07g056330.2	Ankyrin repeat family protein (AHRD V1 **-- Q9LVG7_ARATH); contains Interpro domain(s) IPR002110 Ankyrin	0.869264	2.54903	19.332	0.000189274	0.0242157	10.3523	7.92255	5.11365	6.4773	3.222	4.24763	4.49069	4.38475
	Solyc10g050730.1	AKIN gamma (AHRD V1 **-- B4FX20_MAIZE); contains Interpro domain(s) IPR000644 Cystathionine beta-synthase, core	-3.1419	-1.48403	19.1961	0.000196905	0.024243	0.0415756	0	0.0874127	0.130415	1.16739	0.406688	0.733174	0.141443
	Solyc01g102300.2	BHLH transcription factor (AHRD V1 *-** B6TXR4_MAIZE); contains Interpro domain(s) IPR011598 Helix-loop-helix DNA-binding	-0.703961	3.38681	19.1375	0.000200301	0.024243	9.02191	9.76401	7.73603	7.56409	10.6466	13.24	17.1838	14.4744
	Solyc01g010700.2	HORMA domain containing protein expressed (AHRD V1 *--- Q2QMF2_ORYSJ); contains Interpro domain(s) IPR003511 DNA-binding HORMA	-0.59744	4.09461	19.1276	0.000200877	0.024243	11.6412	14.1321	15.9091	15.1282	18.3981	22.3679	25.7986	19.3777
	Solyc04g079190.2	Gibberellin receptor GID1L2 (AHRD V1 **-- B6TRC0_MAIZE); contains Interpro domain(s) IPR013094 Alpha/beta hydrolase fold-3	-0.541042	5.522	19.1732	0.000198225	0.024243	30.4749	43.7239	48.4704	31.6909	54.7273	59.015	54.0257	56.8131
	Solyc09g098540.2	Genomic DNA chromosome 5 TAC clone K1F13 (AHRD V1 ***- Q9FJZ5_ARATH)	-0.380979	7.76885	19.224	0.000195312	0.024243	185.677	182.261	210.665	165.454	263.457	209.896	232.462	263.132
	Solyc08g006170.1	Auxin response factor 16 (AHRD V1 *-** ARFP_ORYSJ); contains Interpro domain(s) IPR003311 AUX/IAA protein	-0.326503	4.40698	19.2833	0.000191971	0.024243	19.2495	20.3417	19.799	18.6494	26.5698	21.2834	22.9117	27.11
	Solyc04g080640.1	Pentatricopeptide repeat-containing protein (AHRD V1 ***- D7KJV7_ARALY); contains Interpro domain(s) IPR002885 Pentatricopeptide repeat	0.70705	4.0432	19.2437	0.000194197	0.024243	21.8688	26.5084	20.4546	17.0409	10.74	16.9453	14.6635	10.2311
	Solyc10g081040.1	NAC domain protein IPR003441 (AHRD V1 ***- B9N6B5_POPTR); contains Interpro domain(s) IPR003441 No apical meristem (NAM) protein	0.81246	4.76132	19.2046	0.000199696	0.024243	48.8514	30.0629	28.8462	32.6038	14.6157	23.2264	25.7069	16.3603
	Solyc04g007330.1	Chitinase-like protein (AHRD V1 ***- Q6JX03_GOSHI); contains Interpro domain(s) IPR000726 Glycoside hydrolase, family 19, catalytic	1.1776	0.478237	19.252	0.000193727	0.024243	1.372	1.37039	1.74825	1.82581	0.74713	0.497064	0.595704	0.942956
	Solyc08g074300.2	Copper ion binding protein (AHRD V1 ***- B6TG98_MAIZE); contains Interpro domain(s) IPR008972 Cupredoxin	1.34563	2.23772	19.1533	0.000200278	0.024243	8.85561	7.15171	5.02623	11.3027	2.47487	3.61501	4.49069	2.12165
	Solyc07g008020.2	Unknown Protein (AHRD V1)	2.8913	1.19241	19.251	0.00019857	0.024243	7.52519	0.55672	2.84091	13.4763	0.420261	1.49119	0.54988	0.801513
	Solyc06g061100.2	Aluminum-activated malate transporter (Fragment) (AHRD V1 *--* C6EP55_SECCE); contains Interpro domain(s) IPR006214 Uncharacterised protein family UPF0005	-5.33824	-2.61305	19.9776	0.000206906	0.0247315	0	0	0	0	0.0466956	0.225938	0.41241	0.188591
	Solyc06g076630.2	Peroxidase (AHRD V1 **** C0KKH9_9CARY); contains Interpro domain(s) IPR002016 Haem peroxidase, plant/fungal/bacterial	-0.850959	6.58529	19.1069	0.000207038	0.0247315	50.3065	58.7553	88.1558	85.1612	138.966	126.435	94.6711	149.223
	Solyc09g089490.2	DC1 domain containing protein (AHRD V1 **-- A8CCN1_TOBAC); contains Interpro domain(s) IPR011424 C1-like	-4.4668	-1.05047	18.9372	0.00021597	0.0253319	0	0.0856492	0.0874127	0.0869436	3.50217	1.26525	0.229117	1.1787
	Solyc06g067980.2	Menaquinone biosynthesis methyltransferase ubiE (AHRD V1 *-** A1BDQ8_CHLPD); contains Interpro domain(s) IPR013216 Methyltransferase type 11	-2.56586	4.0738	18.8553	0.000222781	0.0253319	1.08097	7.10888	7.5175	8.99866	22.9276	46.9047	41.6534	34.6536
	Solyc06g005070.1	Peptide transporter (AHRD V1 **-- A6YJX4_9MAGN); contains Interpro domain(s) IPR000109 TGF-beta receptor, type I/II extracellular region	-0.987143	4.36354	18.975	0.000215135	0.0253319	11.558	16.4875	20.5857	11.8243	35.9556	23.3168	31.6181	28.9488
	Solyc08g075690.2	Unknown Protein (AHRD V1)	-0.528185	7.70277	18.7745	0.000222786	0.0253319	155.119	216.992	182.605	139.936	242.817	231.812	239.977	287.177
	Solyc07g019440.2	Glucose-1-phosphate adenylyltransferase (AHRD V1 **** P93223_SOLLC); contains Interpro domain(s) IPR011831 Glucose-1-phosphate adenylyltransferase	-0.334714	6.21283	18.7768	0.000222635	0.0253319	63.0702	75.6711	70.4984	68.6854	84.4724	91.8664	85.094	89.0622
	Solyc12g042360.1	Acyl-CoA-binding protein (AHRD V1 ***- Q8RVT5_PANGI); contains Interpro domain(s) IPR000582 Acyl-CoA-binding protein, ACBP	-0.3052	5.60053	18.8434	0.000218317	0.0253319	44.9017	48.6487	44.8427	40.0375	59.7704	50.5649	51.7346	58.4161
	Solyc03g005230.2	Proteinase inhibitor I (AHRD V1 ***- Q3S492_SOLTU); contains Interpro domain(s) IPR000864 Proteinase inhibitor I13, potato inhibitor I	0.267576	5.99165	18.856	0.000217509	0.0253319	72.5079	62.4811	67.6575	66.99	50.6181	57.7949	58.1957	57.3789
	Solyc11g018500.1	Beta-galactosidase (AHRD V1 ***- B9GU11_POPTR); contains Interpro domain(s) IPR001944 Glycoside hydrolase, family 35	0.657342	2.33998	18.773	0.000222883	0.0253319	5.73744	5.43872	7.25526	6.60771	4.76295	3.38907	3.80334	3.91327
	Solyc01g073810.2	Unknown Protein (AHRD V1); contains Interpro domain(s) IPR009606 Protein of unknown function DUF1218	1.42573	2.65206	18.879	0.000220266	0.0253319	11.8075	8.82187	6.8619	6.60771	1.21409	5.28695	3.66587	2.49883
	Solyc12g005700.1	Exostosin-like glycosyltransferase (AHRD V1 **-- A8I7L6_CHLRE); contains Interpro domain(s) IPR004263 Exostosin-like	1.46313	3.45408	18.8888	0.000220615	0.0253319	21.9104	15.6738	14.5542	15.4325	4.90304	7.45595	5.95704	6.17636
	Solyc03g120710.2	Harpin-induced protein (AHRD V1 **-- B6TDG9_MAIZE); contains Interpro domain(s) IPR010847 Harpin-induced 1	-0.551848	6.46581	18.7207	0.000226344	0.025525	62.6961	72.3736	76.8358	53.8181	88.4882	106.236	107.96	86.8463
	Solyc10g081120.1	Alpha-L-arabinofuranosidase (AHRD V1 **** Q76LU4_SOLLC); contains Interpro domain(s) IPR017853 Glycoside hydrolase, catalytic core	0.478398	7.34744	18.7145	0.000226763	0.025525	138.322	196.651	202.972	170.757	125.518	124.447	143.656	115.041
	Solyc10g050690.1	Unknown Protein (AHRD V1)	-3.32335	-1.66824	18.6288	0.000232569	0.0258345	0.0415756	0.128474	0.0437064	0.0434718	1.074	0.542251	0.641527	0.518626
	Solyc04g076060.2	14-3-3 protein beta/alpha-B (AHRD V1 **-- 143BB_XENLA); contains Interpro domain(s) IPR000308 14-3-3 protein	-0.287341	7.68083	18.6252	0.000232823	0.0258345	172.373	192.968	190.298	175.235	213.633	212.337	216.057	249.931
	Solyc02g078720.2	Copper ion binding protein (AHRD V1 ***- B6TG98_MAIZE); contains Interpro domain(s) IPR008972 Cupredoxin	0.942196	0.911515	18.6327	0.000232302	0.0258345	3.2429	1.79863	1.66084	3.26038	1.40087	1.40082	1.00811	1.36729
	Solyc06g068960.1	Calmodulin (AHRD V1 ***- D3PJ43_9MAXI); contains Interpro domain(s) IPR011992 EF-Hand type	0.660877	2.92459	18.6025	0.000234389	0.0258856	12.0985	6.03827	7.47379	7.82492	4.90304	5.69364	5.31551	5.23341
	Solyc12g094650.1	Genomic DNA chromosome 5 P1 clone MFC19 (AHRD V1 ***- Q9FHI2_ARATH); contains Interpro domain(s) IPR007658 Protein of unknown function DUF594	0.937582	4.31529	18.6133	0.000238431	0.0262084	27.5231	16.102	21.6784	20.3883	9.99286	14.7763	11.2267	8.72234
	Solyc02g084850.2	Calcium-transporting ATPase (AHRD V1 ***- A8NHF4_COPC7); contains Interpro domain(s) IPR005782 ATPase, P-type, calcium-transporting	-3.30445	4.60731	18.4995	0.000247315	0.0267368	0.914664	6.68064	8.95981	7.99881	11.3937	88.884	102.873	39.0855
	Solyc02g081330.2	Phytoene synthase 2	-1.28248	2.96	18.4804	0.000247896	0.0267368	4.24072	3.46879	5.55071	7.82492	6.72417	15.4993	19.1083	9.94819
	Solyc06g076020.2	Unknown Protein (AHRD V1); contains Interpro domain(s) IPR000167 Dehydrin	-0.381524	7.18782	18.3636	0.0002516	0.0267368	150.379	129.287	140.953	132.459	149.706	200.814	198.461	171.524
	Solyc11g005900.1	Protein FAM188A (AHRD V1 **-- F188A_BOVIN); contains Interpro domain(s) IPR003903 Ubiquitin interacting motif	-0.339121	3.8147	18.3777	0.00025055	0.0267368	12.3895	11.9052	13.5053	11.2592	12.8413	15.9512	16.9088	16.3603
	Solyc04g071320.2	Aspartic proteinase nepenthesin I (AHRD V1 **-- A9ZMF9_NEPAL); contains Interpro domain(s) IPR001461 Peptidase A1	-0.303085	5.97091	18.3533	0.000252374	0.0267368	61.5735	58.1558	54.5456	54.5136	77.7949	59.4217	66.3064	78.784
	Solyc05g016310.1	heat shock protein (AHRD V1 ***- B2D2G5_CAPSN); contains Interpro domain(s) IPR013126 Heat shock protein 70	0.63695	3.18676	18.3925	0.000249448	0.0267368	13.8031	12.6761	9.30946	11.1288	8.17174	7.9982	6.64439	7.35506
	Solyc01g096190.2	Guanylate kinase family protein expressed (AHRD V1 ***- Q10M74_ORYSJ); contains Interpro domain(s) IPR017665 Guanylate kinase, sub-group	0.738629	5.9064	18.5278	0.000244676	0.0267368	88.0156	56.7426	66.827	85.6829	34.7882	54.2703	52.0095	37.0582
	Solyc12g008900.1	Cytokinin oxidase/dehydrogenase 2 (AHRD V1 ***- C0LPA7_SOLTU); contains Interpro domain(s) IPR015345 Cytokinin dehydrogenase 1, FAD and cytokinin binding	2.78776	0.838704	18.5226	0.000245631	0.0267368	5.03065	3.38314	1.13637	7.3902	0.326869	0.903752	1.09976	0.0942956
	Solyc01g100090.1	Annexin 3 (AHRD V1 ***- A9X4R3_BRAJU); contains Interpro domain(s) IPR015472 Annexin like protein IPR001464 Annexin	-3.64669	1.53798	18.3489	0.000258564	0.0267866	0.0415756	1.45604	0.568183	0.869436	2.47487	13.8726	18.1461	2.40454
	Solyc01g097510.2	Wall-associated receptor kinase-like 20 (AHRD V1 ***- WAKLQ_ARATH)	-1.20721	3.54952	18.3498	0.000258494	0.0267866	3.78338	8.82187	8.2605	9.52032	15.0827	27.2933	15.6716	12.0698
	Solyc04g074390.2	UDP-glucuronosyltransferase (AHRD V1 **-* Q5UB81_ARATH); contains Interpro domain(s) IPR002213 UDP-glucuronosyl/UDP-glucosyltransferase	-0.85907	3.75017	18.3099	0.00025726	0.0267866	10.6849	13.8752	8.95981	6.21646	22.4606	16.3127	15.8091	17.539
	Solyc06g008820.2	Sodium/hydrogen exchanger (AHRD V1 **** Q93YH2_SOLLC); contains Interpro domain(s) IPR018407 Na+/H+ exchanger, isoforms 1-4, conserved region	0.814307	3.33362	18.3149	0.000255275	0.0267866	9.7287	13.6182	11.9318	9.82462	6.53739	8.17896	5.77374	5.13911
	Solyc08g074690.2	Polyphenol oxidase (AHRD V1 ***- C0LU17_9ROSI); contains Interpro domain(s) IPR016213 Polyphenol oxidase, plant	0.936257	6.63327	18.3757	0.000256523	0.0267866	186.799	111.515	95.9355	151.934	67.8021	79.982	62.778	74.8707
	Solyc02g087000.2	Potassium transporter (AHRD V1 **** D2JYH2_GOSHI); contains Interpro domain(s) IPR018519 Potassium uptake protein, kup IPR003855 K+ potassium transporter	-0.476957	5.48097	18.239	0.000261125	0.0268587	31.2649	40.9831	39.1172	41.4721	49.3573	56.4393	54.6673	52.2398
	Solyc05g007670.2	Ectonucleoside triphosphate diphosphohydrolase 1 (AHRD V1 **-- Q6DFS1_XENTR); contains Interpro domain(s) IPR000407 Nucleoside phosphatase GDA1/CD39	-0.245667	6.36045	18.2334	0.000261555	0.0268587	72.8405	75.6282	76.4862	74.0324	91.5701	83.2356	85.9646	93.7298
	Solyc06g061020.2	Baculoviral IAP repeat-containing protein 3 (AHRD V1 *--- BIRC3_HUMAN); contains Interpro domain(s) IPR017066 S-ribonuclease binding protein, SBP1, pollen	-0.563041	7.06317	18.1984	0.000264308	0.0269055	98.9084	119.052	125.481	111.462	160.493	189.155	187.83	134.56
	Solyc08g078500.2	Os02g0658033 protein (Fragment) (AHRD V1 *-*- C7IYY5_ORYSJ); contains Interpro domain(s) IPR008546 Protein of unknown function DUF828, plant	0.625127	4.85122	18.2017	0.000264044	0.0269055	41.6588	32.9321	37.1067	32.7777	25.776	24.9436	21.3079	21.6408
	Solyc01g081210.2	F-box/kelch-repeat protein At1g22040 (AHRD V1 ***- FBK8_ARATH); contains Interpro domain(s) IPR015915 Kelch-type beta propeller	0.970929	2.31198	18.0997	0.000272233	0.0274684	7.44204	8.0082	7.12414	4.30371	2.89513	3.70538	3.94081	3.1589
	Solyc07g064010.2	SGT1-2 (AHRD V1 ***- A5H2U4_SOLLC); contains Interpro domain(s) IPR011990 Tetratricopeptide-like helical	1.19638	1.17108	18.0716	0.000274532	0.0274684	2.91029	4.32528	3.05945	2.78219	1.21409	0.903752	1.74129	1.83876
	Solyc06g036410.1	Formin 3 (AHRD V1 *-*- D0QAN4_ARATH); contains Interpro domain(s) IPR015425 Actin-binding FH2	1.49066	0.131145	18.0831	0.000273589	0.0274684	1.5383	1.19909	0.611889	0.956379	0.233478	0.723002	0.229117	0.330035
	Solyc09g092600.2	Cytochrome P450	2.72131	-0.526565	18.0796	0.000273874	0.0274684	0.831513	1.32756	0.655596	1.56498	0.186783	0.225938	0.229117	0
	Solyc03g026080.2	Rhomboid family protein (AHRD V1 **-- D7M0H4_ARALY); contains Interpro domain(s) IPR002610 Peptidase S54, rhomboid	-0.468829	3.98818	17.9916	0.000281202	0.0280161	12.2232	15.3312	12.9371	14.3892	20.1258	18.075	18.1002	19.6606
	Solyc06g048780.1	SAG20 (AHRD V1 ***- B6SSJ9_MAIZE)	-2.64505	-1.23253	17.9335	0.00028616	0.0282695	0.0831513	0.0856492	0.131119	0.0434718	0.653739	0.497064	0.68735	0.42433
	Solyc07g054450.2	Transcription factor (Fragment) (AHRD V1 ***- D6MKF6_9ASPA); contains Interpro domain(s) IPR000770 SAND	-0.572429	4.42473	17.938	0.000285771	0.0282695	22.243	15.6738	18.4004	17.0409	33.9944	19.9277	24.5613	30.6461
	Solyc03g119960.2	Phototropic-responsive NPH3 family protein (AHRD V1 **-- D7L4V2_ARALY); contains Interpro domain(s) IPR004249 NPH3	1.9528	0.365206	17.9108	0.00028812	0.0283435	1.49672	0.942141	1.74825	2.304	0.186783	0.451876	0.68735	0.330035
	Solyc07g063710.1	Ethylene responsive transcription factor 2b (AHRD V1 *-** C0J9I6_9ROSA); contains Interpro domain(s) IPR001471 Pathogenesis-related transcriptional factor and ERF, DNA-binding	-1.1634	0.313742	17.8355	0.000294732	0.0284392	0.457332	0.856492	0.786715	0.825964	1.77443	1.35563	1.42052	2.02736
	Solyc01g065980.2	Transcription factor (Fragment) (AHRD V1 *--* D6MK04_9ASPA); contains Interpro domain(s) IPR017877 MYB-like	-1.03753	7.3742	17.9285	0.000293039	0.0284392	93.4205	78.1121	140.603	118.113	214.987	231.586	237.365	199.199
	Solyc04g071360.2	Serine/threonine kinase receptor (AHRD V1 **** Q7DMS5_BRANA); contains Interpro domain(s) IPR002290 Serine/threonine protein kinase	-0.796638	4.5755	17.8748	0.000295167	0.0284392	17.4618	23.8533	18.0507	13.3024	34.5081	26.9318	26.0735	38.7555
	Solyc12g038670.1	Os03g0169000 protein (Fragment) (AHRD V1 ***- Q0DUS7_ORYSJ); contains Interpro domain(s) IPR004348 Protein of unknown function DUF246, plant	-0.280005	4.78689	17.8702	0.000291671	0.0284392	25.6106	25.3522	25	25.6483	32.5002	28.7845	29.0062	33.0978
	Solyc12g096890.1	F-box protein PP2-B1 (AHRD V1 **-- PP2B1_ARATH)	3.13572	0.796656	17.9335	0.000292594	0.0284392	5.19696	2.14123	0.743008	1.78234	0.140087	0.497064	0.366587	0.0942956
	Solyc05g015480.2	Cysteine desulfurase (AHRD V1 *-*- C1GS28_PARBA)	-0.481997	4.63895	17.7453	0.000302873	0.0290621	17.0876	22.6542	26.6172	22.0837	31.8931	35.879	27.5857	28.1472
	Solyc02g089790.2	Histone acetyltransferase (AHRD V1 ***- B9H3R2_POPTR); contains Interpro domain(s) IPR009255 Transcriptional coactivation	0.821035	2.16852	17.6823	0.000308702	0.0295005	5.32168	4.02551	4.28322	6.56424	3.31539	2.84682	2.29117	2.97031
	Solyc07g049290.2	Unknown Protein (AHRD V1)	-1.81584	3.01155	17.6912	0.000314679	0.029708	0.95624	3.59727	6.03148	4.7819	12.9347	15.4542	17.642	8.01513
	Solyc08g074760.2	Nitrate transporter (AHRD V1 **** Q8LG02_ARATH); contains Interpro domain(s) IPR000109 TGF-beta receptor, type I/II extracellular region	-0.192334	6.53262	17.6353	0.000313135	0.029708	85.3132	89.5034	87.8061	83.205	101.656	93.0865	98.3369	102.075
	Solyc07g008930.1	Receptor like kinase, RLK	0.797211	3.57252	17.6272	0.000313909	0.029708	15.965	15.7166	12.6748	12.9981	7.00434	11.4776	8.93556	5.56344
	Solyc05g053100.2	Dihydrolipoyl dehydrogenase (AHRD V1 ***- B9RZN2_RICCO); contains Interpro domain(s) IPR006258 Dihydrolipoamide dehydrogenase	1.65023	-0.4457	17.5345	0.000322866	0.0303584	1.99563	0.770843	0.655596	1.26068	0.326869	0.361501	0.366587	0.42433
	Solyc09g075460.2	UPF0603 protein At1g54780, chloroplastic (AHRD V1 **-- U603_ARATH); contains Interpro domain(s) IPR007621 Protein of unknown function DUF477	-0.651147	4.97791	17.4743	0.000330402	0.030563	20.2889	31.8615	25.2623	19.5188	37.1697	36.602	40.6911	37.7654
	Solyc05g005560.2	ADP-ribosylation factor-like protein (AHRD V1 ***- Q93Y31_ARATH); contains Interpro domain(s) IPR006688 ADP-ribosylation factor	-0.646207	6.63293	17.4783	0.000332712	0.030563	72.009	93.8287	94.668	70.1635	149.986	116.313	108.418	142.811
	Solyc01g098640.2	BURP domain-containing protein (Fragment) (AHRD V1 *--- C1PI44_ARATH); contains Interpro domain(s) IPR004873 BURP	-0.63115	2.15135	17.4343	0.000332874	0.030563	3.11817	3.93986	3.84616	2.82567	4.01582	5.69364	6.14033	5.422
	Solyc03g043960.2	MutL DNA mismatch repair protein (AHRD V1 *-*- D3BFF8_POLPA); contains Interpro domain(s) IPR015434 Post Meiotic Segregation 2	-0.335732	5.08516	17.4967	0.000326603	0.030563	29.685	29.4205	32.9109	29.213	43.7071	37.2346	33.6343	38.4255
	Solyc09g074980.2	Polygalacturonase-like protein-like (AHRD V1 ***- Q2XTD7_SOLTU); contains Interpro domain(s) IPR012334 Pectin lyase fold	0.399663	3.02584	17.4738	0.000328888	0.030563	8.56458	9.03599	8.17309	9.0856	6.72417	6.9137	6.41527	6.36495
	Solyc11g050940.1	HAT family dimerisation domain containing protein (AHRD V1 ***- Q2R194_ORYSJ); contains Interpro domain(s) IPR003656 Zinc finger, BED-type predicted	4.03767	-1.25248	17.4964	0.00033045	0.030563	0.124727	5.95262	0.174825	0.173887	0.0933913	0.0451876	0.0458234	0.188591
	Solyc04g078470.2	Cyclin D3-1 (AHRD V1 ***- Q2ABE7_CAMSI); contains Interpro domain(s) IPR015451 Cyclin D	1.31157	3.13027	17.4306	0.000340462	0.0311376	18.4596	17.3868	11.8444	7.43367	7.23782	5.06101	4.62816	5.28055
	Solyc03g025450.2	Receptor-like protein kinase (AHRD V1 *-*- Q9FZP2_ARATH); contains Interpro domain(s) IPR002290 Serine/threonine protein kinase	0.342796	5.02	17.3033	0.000346459	0.0314935	34.9651	32.8036	34.1784	41.2547	28.1108	28.6941	31.2974	24.7997
	Solyc07g063770.2	Serine/threonine kinase receptor (AHRD V1 **** Q7DMS5_BRANA); contains Interpro domain(s) IPR002290 Serine/threonine protein kinase	2.26886	-0.747256	17.2978	0.000347043	0.0314935	1.82933	1.11344	0.305945	0.391246	0.140087	0.0903752	0.27494	0.235739
	Solyc06g074820.2	Aquaporin-like protein (AHRD V1 ***- D1M6Z5_CAPAN); contains Interpro domain(s) IPR012269 Aquaporin	-1.29781	8.43316	17.3002	0.000354223	0.0316543	194.283	372.917	226.093	155.499	723.689	450.656	425.287	733.101
	Solyc07g064670.2	Beta-1 3-galactosyltransferase 6 (AHRD V1 **** B6UBH3_MAIZE); contains Interpro domain(s) IPR002659 Glycosyl transferase, family 31	-0.429278	5.18279	17.2337	0.000353918	0.0316543	32.72	33.703	32.7361	31.0823	50.2445	38.4998	35.788	50.8725
	Solyc12g018990.1	Serine carboxypeptidase 1 (AHRD V1 ***- B6TG69_MAIZE); contains Interpro domain(s) IPR001563 Peptidase S10, serine carboxypeptidase	-0.331003	5.86246	17.2328	0.000354016	0.0316543	51.928	55.1152	51.5298	50.862	73.032	60.5514	55.7212	74.1635
	Solyc10g049270.1	Ribonucleoside hydrolase 1 (AHRD V1 ***- D1RWC6_SEROD); contains Interpro domain(s) IPR001910 Inosine/uridine-preferring nucleoside hydrolase	1.92135	0.098101	17.266	0.000350439	0.0316543	2.70242	0.47107	2.18532	2.21706	0.420261	0.451876	0.733174	0.377182
	Solyc10g006120.1	Receptor-like kinase (AHRD V1 *-*- A7VM25_MARPO); contains Interpro domain(s) IPR002290 Serine/threonine protein kinase	-1.61559	1.64419	17.2099	0.000360193	0.0317616	1.12254	2.18405	2.66609	0.956379	3.92243	7.13964	6.32362	3.86612
	Solyc12g089160.1	Synaptosomal-associated protein 30 (AHRD V1 ***- D7KQK9_ARALY); contains Interpro domain(s) IPR000727 Target SNARE coiled-coil region	-0.920209	4.38906	17.2563	0.000358997	0.0317616	9.10507	12.9759	17.8322	17.5191	25.776	32.0832	30.9766	19.8021
	Solyc05g008940.2	Extracellular ligand-gated ion channel (AHRD V1 ***- D7LAY2_ARALY)	1.42048	0.530123	17.2026	0.00035731	0.0317616	2.16193	1.96993	1.13637	1.17374	0.466956	0.858564	0.68735	0.377182
	Solyc05g012520.2	Receptor like kinase, RLK	2.7113	-1.41959	17.1705	0.000360851	0.0317616	0.249454	0.55672	0.305945	0.825964	0.0933913	0.135563	0.0458234	0
	Solyc07g038110.1	Beta-galactosidase (AHRD V1 *-*- Q0EDA9_PERAE); contains Interpro domain(s) IPR000922 D-galactoside/L-rhamnose binding SUEL lectin	0.752922	2.1181	17.1296	0.000365407	0.0320423	7.35889	4.66788	4.37064	6.30341	4.01582	4.15726	3.02434	2.26309
	Solyc03g118770.2	WUSCHEL-related homeobox-containing protein 4 (AHRD V1 *-*- C0LAL8_9MAGN); contains Interpro domain(s) IPR001356 Homeobox	1.97459	-1.01286	17.1005	0.000368693	0.0322098	0.706786	0.47107	1.00525	0.782492	0.0933913	0.18075	0.366587	0.0942956
	Solyc12g005430.1	Acyltransferase-like protein (AHRD V1 **-- Q589X8_TOBAC); contains Interpro domain(s) IPR003480 Transferase	-2.29329	1.90375	17.1253	0.000373638	0.0325204	1.45515	1.67016	1.57343	0.999851	11.3003	4.29282	3.25346	9.19382
	Solyc06g053980.2	Chlorophyllase 2 (AHRD V1 **** Q8GTM3_BRAOL); contains Interpro domain(s) IPR010821 Chlorophyllase	1.10643	0.601965	17.0304	0.000376744	0.0325606	1.33042	1.84146	2.14161	1.26068	0.560348	0.903752	1.09976	0.471478
	Solyc07g005630.2	Unknown Protein (AHRD V1); contains Interpro domain(s) IPR003614 Knottin	1.38866	1.36571	17.0292	0.000376881	0.0325606	3.65866	3.46879	2.31644	6.39035	1.49426	1.8075	1.9704	0.754365
	Solyc06g076400.2	ClpB chaperone (AHRD V1 ***- D6QXI5_TRYCR); contains Interpro domain(s) IPR013093 ATPase associated with various cellular activities, AAA-2	-2.09657	2.45469	17.0583	0.000381375	0.0327074	1.8709	1.19909	3.05945	3.21691	6.58408	12.3814	14.8468	6.17636
	Solyc03g115230.2	Protein phosphatase 2C (AHRD V1 **** Q8RVG0_TOBAC); contains Interpro domain(s) IPR015655 Protein phosphatase 2C	-0.613456	5.99601	17.0334	0.000380315	0.0327074	43.7791	54.7298	59.1784	47.4277	74.7597	84.5008	85.598	68.9301
	Solyc08g077780.2	CCR4-NOT transcription complex subunit 7 (AHRD V1 ***- B4FG48_MAIZE); contains Interpro domain(s) IPR006941 Ribonuclease CAF1	-0.458096	6.81712	16.9667	0.000384219	0.0327737	87.7662	96.7407	100.525	110.462	142.141	156.394	115.612	129.138
	Solyc11g044240.1	Serine/threonine protein kinase (AHRD V1 **** Q0PL87_CAMSI); contains Interpro domain(s) IPR015740 Plant protein serine/threonine kinase-like	0.651922	2.6169	16.9488	0.000386348	0.0327737	8.43985	5.26742	6.73078	7.34673	4.43608	4.88026	4.44487	3.91327
	Solyc06g074030.1	Protease (AHRD V1 ***- C8TDY4_EIMTE)	1.38815	3.51097	17.0244	0.000385364	0.0327737	44.8185	13.3613	12.2815	11.7809	7.65808	9.08271	7.51503	7.16647
	Solyc02g032550.1	Cys2/His2 zinc-finger transcription factor (AHRD V1 **** Q4U316_SILLA); contains Interpro domain(s) IPR007087 Zinc finger, C2H2-type	-1.35192	3.72092	16.9986	0.000388426	0.0327767	5.32168	4.62506	16.1277	8.69436	19.7523	36.0597	19.6124	13.2485
	Solyc01g090840.2	Ectonucleoside triphosphate diphosphohydrolase 6 (AHRD V1 **-- Q6YHK4_CAVPO); contains Interpro domain(s) IPR000407 Nucleoside phosphatase GDA1/CD39	1.24121	1.54407	16.9251	0.000389182	0.0327767	4.32387	1.96993	3.71504	5.73827	1.82113	1.94307	1.42052	1.46158
	Solyc03g113370.2	Inactive ubiquitin carboxyl-terminal hydrolase 54 (AHRD V1 *-*- UBP54_MOUSE); contains Interpro domain(s) IPR006865 Protein of unknown function DUF629	0.580649	3.37756	16.9096	0.000391059	0.0328168	11.8906	15.2884	8.61016	10.1289	7.28452	7.09445	7.69833	8.62805
	Solyc03g007960.2	Beta-carotene hydroxylase 2	-1.55038	3.31155	16.9115	0.000398958	0.0331234	4.44859	4.882	5.72553	8.99866	8.12504	20.0181	29.1895	13.1071
	Solyc10g044840.1	Senescence-associated protein (AHRD V1 ***- B3TLS7_ELAGV); contains Interpro domain(s) IPR000301 Tetraspanin, subgroup	0.865629	1.74549	16.8581	0.000397334	0.0331234	4.86435	3.1262	4.02099	4.95578	2.1013	2.169	1.92458	3.11176
	Solyc08g076850.2	PIN domain containing protein (Yacp-like protein) (AHRD V1 *--- C7TLS1_LACRL); contains Interpro domain(s) IPR010298 Protein of unknown function DUF901	1.20518	2.21606	16.8456	0.000398873	0.0331234	8.56458	8.3508	6.38113	5.12967	3.222	3.79576	2.65776	2.64028
	Solyc03g005980.2	Transmembrane water channel aquaporin Z (AHRD V1 **** Q3KGD7_PSEPF); contains Interpro domain(s) IPR012269 Aquaporin	1.12565	4.76235	16.8999	0.000400381	0.0331241	34.9235	43.1672	36.1452	24.3877	17.6043	14.6408	17.3671	13.9086
	Solyc01g080540.2	Histidine-containing phosphotransfer protein (AHRD V1 **** Q94KS0_CATRO); contains Interpro domain(s) IPR008207 Signal transduction histidine kinase, phosphotransfer (Hpt) region	-0.377756	7.61085	16.8066	0.000403725	0.0331664	149.257	180.334	173.471	153.021	194.207	229.869	243.689	184.678
	Solyc05g013180.2	Xenotropic and polytropic retrovirus receptor (AHRD V1 **-* B2GU54_XENTR); contains Interpro domain(s) IPR004342 EXS, C-terminal	1.17048	2.36959	16.8139	0.000403096	0.0331664	7.94095	6.25239	5.63812	9.99851	3.87574	5.19657	1.09976	3.06461
	Solyc00g071180.2	Cysteine proteinase inhibitor (AHRD V1 *-** Q2VY67_9ERIC); contains Interpro domain(s) IPR000010 Proteinase inhibitor I25, cystatin	-3.49972	0.976573	16.835	0.000408462	0.0333217	0.124727	0.0428246	0.524476	0.652077	6.72417	4.29282	2.1537	2.1688
	Solyc02g071490.2	1-aminocyclopropane-1-carboxylate oxidase 1 (AHRD V1 **-- ACCO1_MALDO); contains Interpro domain(s) IPR005123 Oxoglutarate and iron-dependent oxygenase	-0.962298	4.63157	16.8386	0.00040801	0.0333217	12.0569	19.5708	22.2902	20.736	46.1353	27.7452	29.2811	42.2916
	Solyc01g087180.2	Unknown Protein (AHRD V1)	-2.55998	2.52789	16.814	0.000411115	0.0334217	1.12254	1.49886	2.0542	2.52136	4.85635	15.409	16.5881	5.61059
	Solyc09g091100.2	Vesicle-fusing ATPase (AHRD V1 **-- C5JKB1_AJEDS); contains Interpro domain(s) IPR004201 Cell division protein 48, CDC48, domain 2	0.641012	3.04534	16.6934	0.000418171	0.0337734	7.52519	8.69339	9.87764	10.6941	6.16382	7.2752	4.94892	5.18626
	Solyc01g104930.1	Coenzyme F420 hydrogenase/dehydrogenase beta subunit-like (AHRD V1 **** Q118A1_TRIEI); contains Interpro domain(s) IPR007525 Coenzyme F420 hydrogenase/dehydrogenase beta subunit, C-terminal	1.09942	1.03835	16.6879	0.000418882	0.0337734	3.32605	2.22688	1.79196	2.69525	1.21409	0.723002	1.32888	1.41443
	Solyc11g069240.1	Zinc finger family protein (AHRD V1 **-- D7M7Z8_ARALY); contains Interpro domain(s) IPR007087 Zinc finger, C2H2-type	1.24029	3.23703	16.7465	0.000419769	0.0337734	22.8666	11.0059	11.1014	11.3896	6.21052	6.9137	5.72792	4.99767
	Solyc12g057030.1	Unknown Protein (AHRD V1)	1.77869	0.782975	16.6686	0.00042141	0.0337893	1.74618	1.24191	1.70455	1.9997	0.513652	0.903752	0.229117	0.282887
	Solyc01g097340.2	NAD-dependent epimerase/dehydratase family protein-like protein (AHRD V1 ***- Q2XPW6_SOLTU); contains Interpro domain(s) IPR016040 NAD(P)-binding domain	-0.779471	6.51172	16.7138	0.000424036	0.0338838	68.8493	69.9754	84.7904	70.5112	151.901	102.621	95.4959	154.881
	Solyc01g008750.1	cDNA clone J013074B07 full insert sequence (AHRD V1 *--- B7ECA1_ORYSJ); contains Interpro domain(s) IPR004332 Transposase, MuDR, plant	5.67752	-2.16292	17.3502	0.000429739	0.0342227	0.332605	0.171298	0.131119	0.47819	0	0	0	0
	Solyc10g074900.1	Receptor like kinase, RLK	0.865964	7.16876	16.6221	0.000436243	0.0346229	153.04	140.079	185.228	149.934	83.6319	97.2889	90.3179	73.4563
	Solyc09g009590.1	DUF647 domain-containing protein (AHRD V1 *--- C5GE92_AJEDR); contains Interpro domain(s) IPR006968 Protein of unknown function DUF647	-0.800916	5.1335	16.575	0.000442676	0.0348969	20.5799	30.4483	31.8182	25.1267	57.529	51.5139	37.9417	41.1129
	Solyc08g005570.2	Zinc finger A20 and AN1 domain-containing stress-associated protein 4 (AHRD V1 ***- SAP4_ARATH); contains Interpro domain(s) IPR002653 Zinc finger, A20-type IPR000058 Zinc finger, AN1-type	-0.288043	5.62168	16.5131	0.000442344	0.0348969	42.9061	46.1221	49.2134	40.7765	52.5793	52.8695	56.2711	56.8603
	Solyc06g007930.2	ABC transporter G family member 11 (AHRD V1 ***- AB11G_ARATH); contains Interpro domain(s) IPR013525 ABC-2 type transporter	-0.428399	5.16793	16.4878	0.000445862	0.0349129	29.7266	30.4911	35.577	30.3433	46.789	43.9223	40.2787	38.7555
	Solyc05g051530.2	Cytochrome b5 (AHRD V1 **** B6TTI9_MAIZE); contains Interpro domain(s) IPR001199 Cytochrome b5	1.07874	5.2824	16.5539	0.000445573	0.0349129	68.0177	54.6014	40.8655	49.5578	20.2192	20.3344	37.4835	22.8195
	Solyc12g010980.1	Acyltransferase-like protein (AHRD V1 **-- Q589X7_TOBAC); contains Interpro domain(s) IPR003480 Transferase	-2.56865	2.20251	16.5329	0.0004485	0.0350024	0.374181	1.92711	2.62238	1.43457	19.6122	6.10033	4.44487	7.5908
	Solyc02g080510.1	Arabidopsis thaliana genomic DNA chromosome 5 P1 clone MOK16 (AHRD V1 *-*- Q9LYW2_ARATH); contains Interpro domain(s) IPR007608 Protein of unknown function DUF584	-0.563906	5.11405	16.4467	0.000451632	0.0350289	24.197	26.5512	34.1784	25.5614	39.0842	46.001	43.853	34.3708
	Solyc03g119530.2	LOB domain protein 42 (AHRD V1 ***- D7KWD0_ARALY); contains Interpro domain(s) IPR004883 Lateral organ boundaries, LOB	0.756497	7.07296	16.4878	0.000454824	0.0350289	266.209	214.294	164.161	173.583	120.615	132.806	132.475	98.4446
	Solyc09g008380.2	Pectate lyase-like protein (AHRD V1 **** Q56XU8_ARATH); contains Interpro domain(s) IPR002022 Pectate lyase/Amb allergen	1.12026	4.69582	16.503	0.000452683	0.0350289	49.766	42.6105	37.5875	21.8663	19.5655	15.0023	17.3671	17.9162
	Solyc11g062150.1	Tir-nbs, resistance protein fragment	2.46355	-1.54896	16.4294	0.000454089	0.0350289	0.873088	0.685193	0.262238	0.565133	0.0933913	0.135563	0.13747	0.0471478
	Solyc07g008630.1	LRR receptor-like serine/threonine-protein kinase, RLP	1.21017	2.49428	16.4298	0.000457392	0.0351112	8.43985	7.96537	5.507	10.6506	3.82904	4.0217	3.89499	2.31024
	Solyc05g018870.1	Transmembrane 9 superfamily protein member 4 (AHRD V1 **** B6SXZ2_MAIZE); contains Interpro domain(s) IPR004240 Nonaspanin (TM9SF)	1.24601	1.9982	16.3823	0.000460835	0.0352599	10.1029	3.64009	3.36539	7.73798	1.82113	2.93719	3.25346	2.45169
	Solyc09g007550.2	F-box-like (AHRD V1 ***- Q6H6K1_ORYSJ)	0.478846	4.60963	16.3264	0.000468993	0.0354959	33.7178	27.7932	26.7483	32.2126	18.3514	24.0398	20.758	23.291
	Solyc02g088320.2	cDNA clone J075153F01 full insert sequence (AHRD V1 **-- B7F9A7_ORYSJ); contains Interpro domain(s) IPR009769 Protein of unknown function DUF1336	0.707193	2.49868	16.3197	0.000469984	0.0354959	7.77464	4.92483	7.5175	9.65074	4.34269	4.83507	4.71981	4.38475
	Solyc03g118410.2	Acyl carrier protein (AHRD V1 ***- Q672Q9_SOLLC); contains Interpro domain(s) IPR003231 Acyl carrier protein (ACP)	0.975654	2.55039	16.3474	0.000465915	0.0354959	8.3567	4.882	7.5175	11.2592	3.50217	4.60914	5.17804	2.97031
	Solyc02g080830.1	Zinc finger family protein (AHRD V1 *--- D7M7Z8_ARALY); contains Interpro domain(s) IPR007087 Zinc finger, C2H2-type	1.70545	-0.13876	16.3242	0.000469324	0.0354959	2.36981	2.0984	0.830421	0.608605	0.233478	0.497064	0.641527	0.42433
	Solyc03g044090.2	Phototropic-responsive NPH3 family protein (AHRD V1 **-- D7KEU3_ARALY); contains Interpro domain(s) IPR004249 NPH3	1.53997	2.95965	16.3723	0.000471502	0.0354961	23.1576	7.40865	5.76924	23.6052	5.51008	5.15139	5.08639	4.85622
	Solyc07g018040.1	Unknown Protein (AHRD V1)	-0.845116	0.665085	16.2973	0.000473314	0.0355183	1.12254	1.15626	1.44231	0.956379	2.70835	1.89788	1.78711	2.02736
	Solyc09g098230.2	ATP-dependent DNA helicase 2 subunit KU70 (AHRD V1 **-* KU70_ARATH); contains Interpro domain(s) IPR006165 DNA helicase, ATP-dependent, Ku70 subunit	0.35275	5.99717	16.281	0.000475736	0.035586	68.1009	62.5667	71.1977	77.0755	51.2718	61.0936	54.9422	51.1082
	Solyc07g025150.1	Eukaryotic peptide chain release factor subunit 1-1 (AHRD V1 **** B6U1I9_MAIZE); contains Interpro domain(s) IPR004403 Peptide chain release factor eRF/aRF subunit 1	-6.16244	-2.45325	17.9694	0.000482218	0.0357077	0	0	0	0	0.0933913	0.406688	0.641527	0.42433
	Solyc09g005260.2	Unknown Protein (AHRD V1)	-1.22246	3.80701	16.3045	0.00048159	0.0357077	7.44204	7.57995	5.24476	8.17269	13.8686	23.4976	15.5341	13.4843
	Solyc07g006130.1	Glyoxylate reductase (AHRD V1 **** B6THB0_MAIZE); contains Interpro domain(s) IPR006140 D-isomer specific 2-hydroxyacid dehydrogenase, NAD-binding	-0.492041	4.87412	16.2438	0.000481345	0.0357077	22.4093	28.7353	26.3549	25.9961	41.4657	31.8573	31.9847	40.2642
	Solyc08g080030.2	Calcium/proton exchanger (AHRD V1 **** C4JVH2_UNCRE); contains Interpro domain(s) IPR004713 Calcium/proton exchanger	-0.389842	3.85694	16.2298	0.000483464	0.0357077	10.4771	14.1749	14.0735	10.5202	17.9311	15.4542	15.5341	15.6059
	Solyc07g064900.2	Syt1 synaptotagmin Ca2+-dependent lipid-binding protein putati (IC) (AHRD V1 *--* Q01EW7_OSTTA); contains Interpro domain(s) IPR018029 C2 membrane targeting protein	-0.412361	6.12879	16.2134	0.00048597	0.0357532	60.9915	69.1617	70.4984	65.6424	95.8194	90.6915	81.7489	86.139
	Solyc01g094030.2	Extracellular ligand-gated ion channel (AHRD V1 ***- D7LAY2_ARALY)	-0.174331	6.06559	16.2058	0.000487134	0.0357532	61.2825	64.2369	65.3847	59.4259	71.8646	70.2215	70.4305	69.9673
	Solyc02g068110.2	Enhancer of yellow 2 transcription factor homolog (AHRD V1 **** C1BWN3_ESOLU); contains Interpro domain(s) IPR018783 Transcription factor, enhancer of yellow 2	-0.280478	5.38956	16.1868	0.000490067	0.0358561	36.6281	38.5421	39.7728	39.6463	43.8005	48.9834	51.6888	43.2817
	Solyc02g090490.2	Patatin-like protein 3 (AHRD V1 ***- Q9FZ08_TOBAC); contains Interpro domain(s) IPR002641 Patatin	-0.767189	3.10866	16.1471	0.000496246	0.0358729	4.57332	6.63781	5.94407	5.99911	9.52591	8.22414	12.2807	9.38241
	Solyc10g005200.2	Mannose-1-phosphate guanyltransferase (AHRD V1 ***- B6TBA0_MAIZE); contains Interpro domain(s) IPR005835 Nucleotidyl transferase	-0.50139	4.63204	16.1597	0.000494267	0.0358729	21.2036	21.9262	23.9948	18.6494	28.2509	30.7276	30.106	32.3434
	Solyc03g113790.2	Zinc finger CCCH domain-containing protein 29 (AHRD V1 ***- C3H29_ARATH)	-0.288432	6.46909	16.1532	0.00049529	0.0358729	78.9521	80.3389	88.0246	78.0753	112.817	86.8958	92.4715	105.234
	Solyc05g052550.1	Novel protein (AHRD V1 *-*- B8JM89_DANRE); contains Interpro domain(s) IPR008166 Protein of unknown function DUF23	0.558833	4.43966	16.1459	0.000496426	0.0358729	39.9958	26.6369	22.3777	21.3446	18.3047	20.4248	18.5126	17.6804
	Solyc09g025280.1	Light-dependent short hypocotyls 1 (AHRD V1 ***- D7M6V0_ARALY); contains Interpro domain(s) IPR006936 Protein of unknown function DUF640	1.95089	1.60332	16.1895	0.000499253	0.0359662	10.186	3.21184	1.66084	7.52062	2.00791	1.0845	1.51217	1.22584
	Solyc01g091010.2	YABBY-like transcription factor CRABS CLAW-like protein (AHRD V1 **-* Q6SRZ7_ANTMA); contains Interpro domain(s) IPR006780 YABBY protein	-4.49349	-1.42969	16.0662	0.000514743	0.0364358	0.0415756	0.0428246	0.0437064	0.0434718	1.26078	0.18075	0.41241	2.49883
	Solyc02g083100.2	Receptor-like protein kinase (AHRD V1 **** Q9ZT06_ARATH); contains Interpro domain(s) IPR002290 Serine/threonine protein kinase	-2.73303	-2.53173	16.0196	0.000516665	0.0364358	0.0415756	0	0	0.0434718	0.280174	0.0903752	0.0916467	0.235739
	Solyc06g008090.2	CM0216.330.nc protein (AHRD V1 ***- B0BLI1_LOTJA); contains Interpro domain(s) IPR004320 Protein of unknown function DUF241, plant	0.25893	5.79466	16.0325	0.000514555	0.0364358	57.0834	54.0018	58.0858	54.2528	44.1741	51.0168	47.2897	44.2246
	Solyc02g079580.2	Tomato GIGANTEA 1	0.724809	2.35152	16.026	0.000515608	0.0364358	5.36326	5.2246	6.46854	7.17284	4.06252	3.38907	3.80334	3.39464
	Solyc04g071990.2	Myosin XI-2 (AHRD V1 ***- B0CN59_NICBE); contains Interpro domain(s) IPR001609 Myosin head, motor region	0.734275	5.64298	16.1003	0.000513448	0.0364358	65.939	75.2856	60.14	64.8599	58.5096	25.7117	28.2272	47.6193
	Solyc07g056310.2	Glucan endo-1 3-beta-glucosidase 4 (AHRD V1 *-*- B6T2U4_MAIZE); contains Interpro domain(s) IPR012946 X8	0.905736	3.7542	16.0763	0.000513841	0.0364358	19.6237	21.1553	17.4388	10.3898	8.12504	8.85677	12.6931	6.93073
	Solyc09g074630.2	Phototropic-responsive NPH3 family protein (AHRD V1 **-- D7KCA4_ARALY); contains Interpro domain(s) IPR004249 NPH3	0.928878	3.12903	16.0611	0.000510771	0.0364358	13.5537	8.30797	10.4021	13.7371	6.86426	6.46183	5.4988	5.3277
	Solyc01g079540.2	ADP-ribosylation factor-like protein 3 (AHRD V1 **-- ARL3_CAEEL); contains Interpro domain(s) IPR006687 GTP-binding protein SAR1	-0.266539	6.76769	15.9438	0.000529227	0.0372096	105.27	105.263	96.6348	96.2465	129.254	108.812	112.863	134.371
	Solyc01g109880.2	Receptor like kinase, RLK	-0.652997	4.24053	15.8936	0.000537735	0.0376247	14.8425	16.6159	17.2203	18.8233	31.8931	28.6489	15.6716	29.9389
	Solyc01g102700.2	BZIP transcription factor (AHRD V1 ***- C0KYN1_SOLLC); contains Interpro domain(s) IPR011700 Basic leucine zipper	0.379426	6.90625	15.8901	0.000538344	0.0376247	124.062	121.579	134.485	142.718	108.614	109.264	97.283	86.752
	Solyc02g084540.2	DUF726 domain-containing protein (AHRD V1 ***- C5GEI0_AJEDR); contains Interpro domain(s) IPR007941 Protein of unknown function DUF726	2.24745	-1.12283	15.8798	0.000540102	0.0376351	0.415756	0.214123	1.87937	0.434718	0.0933913	0.0903752	0.229117	0.188591
	Solyc06g007700.2	Peroxisome biogenesis factor 13 (AHRD V1 *-*- B9U2H7_TOBAC)	-0.274141	6.71285	15.87	0.000541784	0.0376403	90.0528	85.2638	97.1593	101.941	115.058	105.739	118.82	113.155
	Solyc08g082860.2	Alpha alpha-trehalase (AHRD V1 **** Q16V80_AEDAE); contains Interpro domain(s) IPR001661 Glycoside hydrolase, family 37	-0.522638	4.9629	15.8531	0.00054471	0.0377317	22.9913	27.9645	32.1679	24.4746	38.1036	42.0697	31.0682	43.3288
	Solyc03g079980.1	DUF599 family protein (AHRD V1 ***- Q8T1D5_DICDI); contains Interpro domain(s) IPR006747 Protein of unknown function DUF599	1.42643	-0.102794	15.8315	0.000548468	0.0378799	1.91248	0.984966	1.09266	0.999851	0.186783	0.451876	0.778997	0.42433
	Solyc03g079970.1	ADP-ribosylation factor (AHRD V1 ***- Q9M7P4_CAPAN); contains Interpro domain(s) IPR006688 ADP-ribosylation factor	-5.70539	1.16536	16.5187	0.00056117	0.0380149	0	1.07061	0	0.0434718	55.9414	0	2.33699	1.03725
	Solyc02g088560.2	Uncharacterized Cys-rich domain (AHRD V1 **-- Q2HTU7_MEDTR); contains Interpro domain(s) IPR006461 Protein of unknown function Cys-rich	-4.2108	-0.562145	15.803	0.000563986	0.0380149	0	0.128474	0.0874127	0.0434718	1.0273	0.813377	0.68735	2.64028
	Solyc02g079390.2	Cyclic nucleotide gated channel (AHRD V1 **** A9CRE4_MALDO); contains Interpro domain(s) IPR000595 Cyclic nucleotide-binding	-0.496425	5.39421	15.7382	0.000565035	0.0380149	27.0657	35.3303	37.4127	39.6028	46.9291	55.0837	52.1928	42.433
	Solyc10g076890.1	Unknown Protein (AHRD V1)	-0.370798	4.64181	15.7755	0.000558349	0.0380149	22.1598	20.8556	23.82	19.3015	29.3249	25.0339	28.2272	28.8073
	Solyc01g100870.2	Receptor-like protein kinase (AHRD V1 ***- Q9FZP2_ARATH); contains Interpro domain(s) IPR002290 Serine/threonine protein kinase	-0.237512	8.0487	15.7957	0.000554763	0.0380149	238.395	225.985	246.81	254.006	284.75	269.725	290.383	293.071
	Solyc06g066090.2	AFG1-family ATPase (AHRD V1 *-** D1CU44_9RHIZ); contains Interpro domain(s) IPR005654 ATPase, AFG1-like	0.35312	3.92097	15.7491	0.000563077	0.0380149	17.0044	16.7872	17.7885	17.4757	15.2228	13.014	11.8224	14.0029
	Solyc10g006660.2	Unknown Protein (AHRD V1)	0.892248	2.95754	15.7804	0.000557468	0.0380149	18.3349	7.40865	8.04197	7.99881	5.27661	6.14551	6.23198	4.85622
	Solyc05g047550.2	Calcium-binding EF hand family protein (Fragment) (AHRD V1 **-- D7MEH5_ARALY); contains Interpro domain(s) IPR011992 EF-Hand type	1.27456	2.76852	15.7884	0.000564617	0.0380149	7.81622	6.42369	5.68183	9.56379	4.34269	1.446	3.89499	2.49883
	Solyc06g072990.1	RNA recognition motif-containing protein (AHRD V1 **-- D7MHK9_ARALY); contains Interpro domain(s) IPR001395 Aldo/keto reductase	1.85841	-0.975823	15.7841	0.000556819	0.0380149	0.831513	0.385421	0.568183	0.956379	0.0933913	0.18075	0.13747	0.330035
	Solyc02g086590.2	RLK, Receptor like protein, putative resistance protein with an antifungal domain	0.524332	6.08053	15.7263	0.000567651	0.0380814	87.3088	75.4998	65.341	80.4228	46.5088	66.5161	57.5083	43.9889
	Solyc06g005490.2	Chromosome 14 contig 1 DNA sequence (AHRD V1 *-*- Q00WF1_OSTTA)	-0.813054	4.27188	15.7391	0.000572249	0.0381711	8.52301	16.0592	16.9581	9.34643	25.3557	16.7646	23.0033	24.2811
	Solyc03g118390.2	Triosephosphate isomerase (AHRD V1 **** Q3HRV9_SOLTU); contains Interpro domain(s) IPR000652 Triosephosphate isomerase	-0.240683	6.84036	15.7054	0.000570989	0.0381711	104.521	103.507	110.49	108.071	128.693	127.791	128.03	119.52
	Solyc04g081130.1	U-box domain-containing protein (AHRD V1 ***- D7KBV1_ARALY); contains Interpro domain(s) IPR011989 Armadillo-like helical	-3.41315	-0.0223294	15.7288	0.000577435	0.0383237	0.207878	0.171298	0.349651	0.0869436	4.20261	0.858564	0.641527	3.20605
	Solyc03g114160.1	Glyoxal oxidase (AHRD V1 ***- B6TJK4_MAIZE); contains Interpro domain(s) IPR009880 Glyoxal oxidase, N-terminal	-2.32389	2.00826	15.7267	0.000577809	0.0383237	0.207878	2.86925	2.57868	1.30415	3.73565	10.122	14.2052	6.78928
	Solyc03g112700.1	Calmodulin-binding protein (AHRD V1 **-* D7L4F9_ARALY); contains Interpro domain(s) IPR012442 Protein of unknown function DUF1645	0.960602	2.75445	15.6372	0.000583585	0.0385974	13.2211	8.77904	6.29372	10.2593	5.08982	5.55807	4.58234	4.57334
	Solyc12g062250.1	5&apos-AMP-activated protein kinase beta-1 subunit (AHRD V1 *--- C6LYW2_GIALA); contains Interpro domain(s) IPR001478 PDZ/DHR/GLGF	0.922921	1.59601	15.6273	0.000585433	0.0386105	6.23635	3.98269	3.27798	4.47759	2.1013	2.66607	1.87876	2.82887
	Solyc09g007880.1	Unknown Protein (AHRD V1)	-0.732188	1.3136	15.6067	0.000589316	0.0387575	1.41357	2.0984	2.09791	1.95623	3.12861	2.89201	3.11599	3.44179
	Solyc01g102310.2	DNA-directed RNA polymerase subunit H (AHRD V1 *-*- RPOH_METJA); contains Interpro domain(s) IPR014381 DNA-directed RNA polymerase, RPB5 subunit	-0.483744	7.05326	15.5447	0.000601153	0.0388806	91.8822	109.417	117.614	99.0722	146.437	144.555	156.67	136.823
	Solyc10g074870.1	Unknown Protein (AHRD V1)	-0.429463	4.43268	15.5549	0.00059917	0.0388806	16.464	15.6738	20.5857	21.7794	27.5037	24.4465	22.5451	25.837
	Solyc12g094590.1	Unknown Protein (AHRD V1)	-0.292918	5.21532	15.585	0.000593428	0.0388806	29.3524	34.8592	36.1015	32.5169	41.1388	38.0931	42.4783	41.0186
	Solyc04g064810.2	Lunapark b (AHRD V1 ***- A8DT12_HAPBU); contains Interpro domain(s) IPR019273 Protein of unknown function DUF2296	-0.194623	5.66424	15.5478	0.000600555	0.0388806	44.1118	48.82	47.9896	47.1669	52.626	57.2075	52.5136	52.8998
	Solyc03g083570.2	KH domain containing RNA binding signal transduction associated 1 (AHRD V1 *--- Q29RQ2_BOVIN); contains Interpro domain(s) IPR004087 K Homology	0.675709	2.62187	15.5721	0.000595883	0.0388806	8.60616	6.42369	6.81819	7.73798	3.92243	4.11207	6.09451	4.38475
	Solyc01g098320.2	Os03g0169000 protein (Fragment) (AHRD V1 ***- Q0DUS7_ORYSJ); contains Interpro domain(s) IPR004348 Protein of unknown function DUF246, plant	0.855811	2.79975	15.5466	0.000600783	0.0388806	9.02191	7.6656	7.29896	7.78145	4.06252	3.25351	4.67398	5.56344
	Solyc10g079370.1	TBC1 domain family member 5 (AHRD V1 *-*- Q6PGX8_DANRE); contains Interpro domain(s) IPR000195 RabGAP/TBC	-0.267568	6.58355	15.513	0.0006073	0.0389554	77.7049	84.3216	87.7187	92.3775	108.287	94.9843	99.9408	108.629
	Solyc02g014450.1	Unknown Protein (AHRD V1)	0.400413	3.68884	15.5216	0.000605617	0.0389554	13.1379	14.5175	14.9476	14.1718	9.10565	10.4835	11.9599	11.4569
	Solyc06g054660.1	Transcription initiation factor IIB-2 (AHRD V1 ***- D7L8X6_ARALY); contains Interpro domain(s) IPR000812 Transcription factor TFIIB related	0.767798	2.47719	15.5196	0.000606009	0.0389554	6.73525	7.40865	6.64337	6.39035	3.64226	5.4677	3.25346	3.58323
	Solyc12g089280.1	5&apos-3&apos exoribonuclease 2 (AHRD V1 ***- C4JYG7_UNCRE); contains Interpro domain(s) IPR017151 5'-3' exoribonuclease 2	0.264372	6.09814	15.484	0.000612991	0.039213	77.6633	74.6433	74.9127	73.163	58.7898	58.8794	62.5031	69.9202
	Solyc12g036330.1	Receptor-like protein kinase At3g21340 (AHRD V1 *-*- RLK6_ARATH); contains Interpro domain(s) IPR002290 Serine/threonine protein kinase	0.542626	4.61389	15.4737	0.000615014	0.0392352	34.4246	24.7098	26.2675	29.0391	16.9038	22.9101	23.5532	15.1816
	Solyc02g093930.2	Unknown Protein (AHRD V1)	0.728178	3.23828	15.4318	0.000623371	0.0395528	12.9716	7.40865	11.4948	13.4328	5.08982	9.57977	7.42339	5.23341
	Solyc02g031990.1	Double-strand-break repair protein rad21 (AHRD V1 *-*- D0NDK6_PHYIN); contains Interpro domain(s) IPR006910 Rad21/Rec8 like protein, N-terminal	0.985494	1.92547	15.4387	0.000621976	0.0395528	6.98471	3.55444	3.67134	5.99911	2.75504	3.47945	1.55799	2.40454
	Solyc06g064970.2	GDSL esterase/lipase 5 (AHRD V1 **** GLIP5_ARATH); contains Interpro domain(s) IPR001087 Lipase, GDSL	-1.33081	0.812521	15.4072	0.000628328	0.0397596	1.03939	2.05558	1.00525	1.04332	2.148	1.89788	6.00286	2.92316
	Solyc03g007040.2	Glutathione-regulated potassium-efflux system protein (AHRD V1 **** Q8PYD0_METMA); contains Interpro domain(s) IPR006153 Cation/H+ exchanger	-0.29407	4.94736	15.3986	0.000630075	0.0397627	28.1467	33.0606	30.3322	26.17	36.6094	33.4388	36.6129	37.6711
	Solyc08g006240.1	B3 domain-containing protein LOC_Os12g40080 (AHRD V1 ***- Y1208_ORYSJ); contains Interpro domain(s) IPR003340 Transcriptional factor B3	2.23684	-0.707797	15.377	0.000634484	0.0399333	1.372	1.19909	0.48077	0.521661	0.326869	0.0451876	0.0916467	0.282887
	Solyc04g077160.1	Expansin protein (AHRD V1 ***- Q14F61_WHEAT); contains Interpro domain(s) IPR007112 Expansin 45, endoglucanase-like	-0.697917	2.04902	15.3276	0.000644674	0.0403382	2.95187	3.21184	3.27798	3.60816	6.49069	4.78989	4.9031	4.99767
	Solyc01g108580.2	Gibberellin receptor GID1L2 (AHRD V1 **-- B6TRC0_MAIZE); contains Interpro domain(s) IPR013094 Alpha/beta hydrolase fold-3	-0.561666	4.47477	15.3218	0.000645884	0.0403382	14.3852	18.072	21.9406	16.3889	29.2315	20.244	21.3995	33.6164
	Solyc01g090810.2	Unknown Protein (AHRD V1)	2.90757	4.66096	15.377	0.000646087	0.0403382	80.7815	27.8788	17.7011	147.587	8.26513	13.1044	7.6525	7.44935
	Solyc12g009650.1	Os02g0448600 protein (Fragment) (AHRD V1 **-- Q0E1G8_ORYSJ)	-2.19225	3.14814	15.3252	0.000656932	0.0407977	2.66084	4.19681	3.27798	2.73872	29.3249	6.82333	11.2267	11.5512
	Solyc08g079600.2	Proline rich protein (Fragment) (AHRD V1 *--- P93274_MALDO); contains Interpro domain(s) IPR013770 Plant lipid transfer protein and hydrophobic protein, helical	1.05849	2.40117	15.2711	0.000656564	0.0407977	6.77683	5.69567	5.81295	7.25979	2.148	3.75057	3.89499	2.45169
	Solyc02g083120.1	CM0216.240.nc protein (AHRD V1 ***- B0BLH5_LOTJA); contains Interpro domain(s) IPR004320 Protein of unknown function DUF241, plant	-1.03339	1.34296	15.2393	0.000663343	0.040917	1.5383	1.37039	1.66084	2.04317	1.86783	4.97064	4.58234	2.12165
	Solyc02g083760.2	Thaumatin-like protein (AHRD V1 ***- Q9STX6_ARATH); contains Interpro domain(s) IPR001938 Thaumatin, pathogenesis-related	-0.491192	4.27315	15.2277	0.000665842	0.040917	15.092	16.7444	19.0997	13.4763	23.2544	20.9219	20.2539	26.1199
	Solyc08g006500.2	Unknown Protein (AHRD V1)	0.568913	5.30196	15.2604	0.000660643	0.040917	39.871	49.3339	42.2641	39.8201	27.1302	35.3819	26.4401	26.4971
	Solyc03g096780.1	Glutamate-gated kainate-type ion channel receptor subunit GluR5 (AHRD V1 **** B9HB97_POPTR); contains Interpro domain(s) IPR017103 Ionotropic glutamate-like receptor, plant	1.47679	0.157012	15.2334	0.00066462	0.040917	3.15975	2.31253	0.96154	2.47789	0.933913	0.768189	0.68735	0.801513
	Solyc03g111100.1	AtIII18x5-like protein (Fragment) (AHRD V1 *-*- D9YU68_ARAHA)	-2.78361	2.25315	15.2628	0.000670246	0.0410798	0.582059	1.15626	2.40385	2.304	2.00791	16.7646	19.4291	6.17636
	Solyc04g006990.2	Transcription factor bHLH30 (AHRD V1 **-* BH030_ARATH); contains Interpro domain(s) IPR001092 Basic helix-loop-helix dimerisation region bHLH	0.779743	3.04673	15.1704	0.000678334	0.0414669	10.3939	9.67836	11.4948	12.2156	6.63078	7.90783	6.36945	4.57334
	Solyc01g095570.2	Mitochondrial carrier-like protein (AHRD V1 ***- Q2PYY0_SOLTU); contains Interpro domain(s) IPR002067 Mitochondrial carrier protein	-0.245206	7.26716	15.1498	0.00068288	0.0416361	126.265	138.538	151.486	139.936	159.746	178.265	160.473	160.774
	Solyc02g070500.1	Susceptibility homeodomain transcription factor (Fragment) (AHRD V1 ***- Q8SAA7_ORYSA); contains Interpro domain(s) IPR007493 Protein of unknown function DUF538	-0.553344	4.6464	15.1318	0.000686889	0.0416636	22.1598	21.5408	25.4808	19.8666	23.4879	33.5292	43.7613	29.8917
	Solyc11g068430.1	Ferredoxin (AHRD V1 ***- Q9AUE1_IMPBA); contains Interpro domain(s) IPR010241 Ferredoxin [2Fe-2S], plant	-0.54877	7.60253	15.1413	0.000685527	0.0416636	138.073	130.701	183.567	161.758	208.776	265.07	220.96	203.49
	Solyc01g096320.2	Homeobox leucine zipper protein (AHRD V1 ***- Q9XH73_PRUAR); contains Interpro domain(s) IPR001356 Homeobox	-1.60416	3.16429	15.1232	0.00070113	0.0418427	3.57551	7.36583	4.89511	6.12952	7.518	22.5938	25.0196	11.6455
	Solyc10g078270.1	Peptide methionine sulfoxide reductase msrB (AHRD V1 ***- B6T2C6_MAIZE); contains Interpro domain(s) IPR002579 Methionine sulphoxide reductase B	-0.958828	6.46523	15.1415	0.000697003	0.0418427	64.7333	65.8642	57.9109	100.159	131.868	168.414	114.833	145.97
	Solyc05g006160.2	Gibberellin-regulated protein 2 (AHRD V1 **-- B6TLZ8_MAIZE); contains Interpro domain(s) IPR003854 Gibberellin regulated protein	-0.951281	2.76438	15.0713	0.000700541	0.0418427	4.9475	5.0533	3.97728	4.26023	9.5726	8.63083	7.19427	9.90104
	Solyc08g082440.2	NAC domain transcription factor (AHRD V1 *-** Q5DM36_WHEAT); contains Interpro domain(s) IPR003441 No apical meristem (NAM) protein	-0.858984	3.8731	15.0769	0.000707885	0.0418427	9.60397	14.9886	10.9703	9.65074	15.5963	20.1537	23.874	22.3952
	Solyc11g013180.1	Nitrilase associated protein-like (Fragment) (AHRD V1 *--- Q1HEA6_MUSAC)	-0.307801	6.3092	15.0651	0.000701947	0.0418427	70.928	70.4893	73.9949	73.902	86.2935	93.448	97.5579	80.8113
	Solyc05g012160.2	Unknown Protein (AHRD V1)	-0.232365	7.72113	15.0245	0.000711289	0.0418427	181.561	189.713	199.345	195.319	221.617	221.916	233.103	223.151
	Solyc12g008960.1	ATP binding / serine-threonine kinase (AHRD V1 **** C5DB71_VITVI); contains Interpro domain(s) IPR001245 Tyrosine protein kinase	0.38644	5.29875	15.0842	0.000697594	0.0418427	39.1643	38.2852	43.5315	46.1236	30.3989	38.4998	30.0601	28.8545
	Solyc06g036340.2	UDP-glucose 4-epimerase (AHRD V1 **** Q6XZA0_SOLTU); contains Interpro domain(s) IPR005886 UDP-glucose 4-epimerase	0.578509	1.79734	15.0288	0.000710283	0.0418427	3.82496	4.28246	4.06469	4.21676	3.03522	2.48532	2.29117	3.1589
	Solyc09g059970.2	Small ubiquitin-related modifier 2 (AHRD V1 ***- C3KI25_ANOFI); contains Interpro domain(s) IPR000626 Ubiquitin	0.619166	3.29874	15.0648	0.000702006	0.0418427	13.0548	11.1344	10.7081	10.6941	6.30391	7.32039	9.11885	6.93073
	Solyc06g062920.2	Nodulin MtN21 family protein (Fragment) (AHRD V1 *-*- C0KY45_9BRAS); contains Interpro domain(s) IPR000620 Protein of unknown function DUF6, transmembrane	0.621552	4.42329	15.0424	0.000707154	0.0418427	30.9739	20.5986	21.9406	28.0393	17.6976	17.8943	12.8305	17.5861
	Solyc01g106400.2	Phosphatidylinositol-4-phosphate 5-kinase family protein (AHRD V1 ***- D7L735_ARALY); contains Interpro domain(s) IPR017163 Phosphatidylinositol-4-phosphate 5-kinase, plant	0.915721	0.41807	15.0458	0.000706381	0.0418427	1.20569	1.37039	1.52972	2.26053	0.653739	1.22007	0.870644	0.612922
	Solyc05g007550.1	Calmodulin-binding protein (AHRD V1 ***- A2I5F3_BETVU)	1.07086	2.26396	15.0429	0.000707044	0.0418427	9.22979	5.99544	3.54022	11.2592	3.73565	3.97651	2.56611	4.00756
	Solyc09g072700.2	Peroxidase 57 (AHRD V1 **** D7LXN0_ARALY); contains Interpro domain(s) IPR002016 Haem peroxidase, plant/fungal/bacterial	1.31893	4.0225	15.0645	0.000714576	0.0419308	33.7178	30.4483	16.0402	22.4314	11.9074	9.4894	13.9303	5.79918
	Solyc04g015020.2	Proline-rich protein (AHRD V1 *-*- A1YL94_GOSHI); contains Interpro domain(s) IPR006121 Heavy metal transport/detoxification protein	-0.494722	6.30022	14.9833	0.000720914	0.0421969	50.4313	92.5868	65.4721	66.0336	101.983	89.4714	105.348	90.0052
	Solyc01g067930.2	Alpha-1 6-xylosyltransferase (Fragment) (AHRD V1 **-- Q5TIN3_GOSRA); contains Interpro domain(s) IPR008630 Galactosyl transferase	-0.337238	5.28419	14.9688	0.000724326	0.0422909	37.0439	33.9171	35.4022	33.7341	48.7502	41.7533	37.8043	48.7037
	Solyc02g086530.2	Alpha-galactosidase (AHRD V1 **-- C0NUM4_AJECG); contains Interpro domain(s) IPR008811 Raffinose synthase	-2.3991	3.90195	15.0059	0.000728273	0.0423103	1.57987	7.62278	7.86715	6.30341	12.7479	43.1993	42.295	24.9412
	Solyc08g006980.2	Baculoviral IAP repeat-containing protein 3 (AHRD V1 *--- B0XJ37_CULQU); contains Interpro domain(s) IPR001841 Zinc finger, RING-type	-0.223151	7.34333	14.9527	0.000728138	0.0423103	154.038	150.057	151.617	157.237	183.607	186.851	181.186	163.839
	Solyc04g007080.2	Lrr, resistance protein fragment	0.748614	3.82104	14.928	0.000735759	0.0425358	19.6237	17.1727	14.3794	11.52	6.86426	11.794	8.93556	9.71245
	Solyc07g053890.2	O-acyltransferase WSD1 (AHRD V1 **-- WSD1_ARATH); contains Interpro domain(s) IPR009721 Protein of unknown function DUF1298	0.994515	5.0935	14.9743	0.000735788	0.0425358	52.9674	58.9695	37.4127	56.5568	23.5813	31.2246	27.769	20.745
	Solyc12g099830.1	Unknown Protein (AHRD V1)	-0.31587	4.64738	14.8836	0.000744787	0.0428771	25.0701	23.9818	21.0665	22.2576	33.1072	25.7117	26.4401	29.7503
	Solyc07g053340.2	Receptor-like protein kinase 2 (AHRD V1 ***- RCH2_ARATH); contains Interpro domain(s) IPR002290 Serine/threonine protein kinase	0.960991	2.06765	14.8812	0.000745354	0.0428771	4.90593	4.62506	3.32168	5.3905	2.80174	2.80163	2.24534	1.50873
	Solyc12g087840.1	RING finger protein (AHRD V1 *-*- C6EUD3_SOYBN); contains Interpro domain(s) IPR018957 Zinc finger, C3HC4 RING-type	0.861951	2.5792	14.8694	0.00074824	0.0429376	7.94095	10.492	6.29372	8.34658	5.46339	5.06101	4.07828	3.58323
	Solyc01g098800.2	Sodium/calcium exchanger family protein (AHRD V1 *-** C5PBJ7_COCP7); contains Interpro domain(s) IPR004837 Sodium/calcium exchanger membrane region	-0.30354	4.3309	14.8613	0.000750224	0.0429462	18.9169	18.9713	18.8374	16.9105	25.1689	20.244	21.7661	23.7153
	Solyc05g056550.2	Fructose-1 6-bisphosphatase class 1 (AHRD V1 **** B9M1N3_GEOSF); contains Interpro domain(s) IPR000146 Fructose-1,6-bisphosphatase IPR000719 Protein kinase, core	-0.429978	7.6091	14.8455	0.00075412	0.0430029	138.946	210.911	183.479	165.584	235.439	237.642	215.324	253.184
	Solyc09g009270.1	Serine/threonine-protein kinase (AHRD V1 ***- Q70CF4_FAGSY); contains Interpro domain(s) IPR015740 Plant protein serine/threonine kinase-like	-0.375605	3.91569	14.829	0.000758205	0.0430029	13.2211	14.5604	13.6801	12.5633	17.6976	15.183	17.0463	20.1793
	Solyc07g049700.1	Cc-nbs-lrr, resistance protein	0.673941	2.43022	14.8402	0.000755439	0.0430029	5.48798	4.96765	6.8619	8.12922	4.06252	4.47357	3.29928	4.10186
	Solyc05g052600.2	Tumor susceptibility protein 101 (Fragment) (AHRD V1 *--- Q09H81_MACMU); contains Interpro domain(s) IPR008883 Tumour susceptibility gene 101	3.55486	-0.691177	14.8661	0.000758561	0.0430029	1.20569	0.428246	2.22902	1.26068	0.186783	0.135563	0.0916467	0
	Solyc06g083410.2	Os04g0376600 protein (Fragment) (AHRD V1 *--- C7J0T0_ORYSJ)	0.68324	2.87954	14.8157	0.000761531	0.043067	8.31513	7.10888	8.78498	10.8679	4.94974	5.55807	6.2778	5.04482
	Solyc02g094200.2	Nuclear transport factor 2 (AHRD V1 ***- B3TLR5_ELAGV); contains Interpro domain(s) IPR018222 Nuclear transport factor 2, Eukaryote	-0.30751	6.64984	14.7794	0.000770653	0.0430995	86.4773	89.589	97.0719	86.4219	117.486	101.039	112.176	114.286
	Solyc10g008110.2	Glycosyl transferase family 9 (AHRD V1 ***- A0YHY3_LYNSP)	0.302634	7.34308	14.7787	0.000770819	0.0430995	169.836	186.03	156.425	186.103	142.889	138.907	150.301	134.136
	Solyc03g116870.2	WRKY transcription factor 1 (AHRD V1 **** C0L2S0_SOLLC); contains Interpro domain(s) IPR003657 DNA-binding WRKY	0.838561	1.67394	14.7977	0.000766027	0.0430995	4.49017	3.51162	3.32168	4.60801	2.00791	2.44013	2.70358	1.74447
	Solyc06g068460.2	Serine carboxypeptidase (AHRD V1 **** Q2Z1Y2_PRUMU); contains Interpro domain(s) IPR001563 Peptidase S10, serine carboxypeptidase	0.856672	4.99961	14.8294	0.00077131	0.0430995	81.7377	35.159	31.9931	33.3429	25.4958	26.6607	25.2029	23.291
	Solyc06g074850.2	Acyl-CoA oxidase 6 (AHRD V1 **** D7KG21_ARALY); contains Interpro domain(s) IPR012258 Acyl-CoA oxidase	0.937801	5.26567	14.8361	0.000769638	0.0430995	45.5669	41.7968	66.827	44.6455	21.9936	27.0222	30.4725	24.2811
	Solyc02g080770.2	Peptidyl-prolyl cis-trans isomerase FKBP5 (AHRD V1 *--- FKBP5_HUMAN); contains Interpro domain(s) IPR011990 Tetratricopeptide-like helical	-2.1086	2.62603	14.777	0.000784609	0.0431367	3.11817	4.28246	3.62763	1.78234	22.4139	4.33801	6.8735	21.7351
	Solyc04g014800.2	Myb-like DNA-binding domain SHAQKYF class family protein expressed (AHRD V1 *--- Q2QYV2_ORYSJ); contains Interpro domain(s) IPR006447 Myb-like DNA-binding region, SHAQKYF class	-0.454509	4.70868	14.7237	0.000784872	0.0431367	17.2955	22.4401	22.0717	21.5185	26.85	29.0556	27.8148	30.4575
	Solyc01g066050.2	Unknown Protein (AHRD V1)	-0.185071	6.85368	14.764	0.000774553	0.0431367	108.097	111.644	107.998	115.548	131.215	122.775	120.745	129.232
	Solyc07g008040.2	L-galactose-1-phosphate phosphatase 2	0.301499	6.42979	14.7384	0.000781087	0.0431367	92.3395	83.8934	87.6313	105.245	71.1641	83.1904	74.7837	70.3445
	Solyc02g076670.2	WD-40 repeat protein-like (Fragment) (AHRD V1 *--- Q1HIU4_9ROSI); contains Interpro domain(s) IPR017986 WD40 repeat, region	0.844992	2.8152	14.7293	0.000783425	0.0431367	9.27137	9.12164	7.43008	9.0856	4.296	6.46183	5.59045	3.06461
	Solyc09g011610.2	Glutathione S-transferase-like protein (AHRD V1 ***- A8DUB0_SOLLC); contains Interpro domain(s) IPR004046 Glutathione S-transferase, C-terminal	1.36501	0.80216	14.758	0.000776081	0.0431367	3.53393	2.52665	1.3986	2.65178	0.74713	1.12969	1.46635	0.565774
	Solyc12g013680.1	LRR receptor-like serine/threonine-protein kinase, RLP	1.84965	1.51015	14.7868	0.000781151	0.0431367	6.61053	5.35307	2.88462	4.73842	1.96122	1.22007	0.595704	1.65017
	Solyc11g005330.1	Uncharacterized basic helix-loop-helix protein At1g64625 (AHRD V1 *-*- Y1462_ARATH)	-0.23776	9.74119	14.6851	0.000794886	0.0433815	689.449	762.92	832.825	800.707	861.254	895.889	933.101	948.52
	Solyc09g007260.2	AP2-like ethylene-responsive transcription factor At1g79700 (AHRD V1 *--- AP2L3_ARATH); contains Interpro domain(s) IPR001471 Pathogenesis-related transcriptional factor and ERF, DNA-binding	0.733811	2.77226	14.6892	0.000793821	0.0433815	9.85343	8.05102	6.73078	11.0418	5.41669	4.0217	5.08639	6.93073
	Solyc08g082940.2	Actin (AHRD V1 ***- Q7XZK0_GOSHI); contains Interpro domain(s) IPR004000 Actin/actin-like	0.774923	3.75956	14.7154	0.000791213	0.0433815	14.6346	17.0442	18.0944	14.4761	8.03165	8.26933	12.5098	8.72234
	Solyc01g073800.2	CHP-rich zinc finger protein-like (AHRD V1 **-- Q8H5Y9_ORYSJ); contains Interpro domain(s) IPR011424 C1-like	0.934114	3.2976	14.6837	0.000801905	0.0436628	14.7594	5.95262	11.9755	13.9544	5.13652	6.28108	7.74415	5.23341
	Solyc04g015850.2	Unknown Protein (AHRD V1)	-0.651072	3.03412	14.6255	0.00081066	0.0440371	5.65429	7.79408	7.5175	4.73842	9.24573	8.81158	10.7685	11.5512
	Solyc04g005020.2	Unknown Protein (AHRD V1)	-1.86695	1.27307	14.6183	0.000824489	0.0442381	0.540483	1.79863	1.26748	1.17374	1.30748	6.37145	7.42339	2.35739
	Solyc11g012410.1	WD-40 repeat family protein (AHRD V1 **-- Q1EPE0_MUSAC); contains Interpro domain(s) IPR020472 G-protein beta WD-40 repeat, region	-0.498481	4.30908	14.5709	0.000825384	0.0442381	15.092	18.6715	18.313	13.3024	28.2042	18.8432	20.3456	24.9883
	Solyc01g080130.2	Calmodulin-like protein 1 (AHRD V1 *-*- B4FRR5_MAIZE); contains Interpro domain(s) IPR011992 EF-Hand type	-0.317436	4.50926	14.5945	0.000818975	0.0442381	18.418	24.2815	22.3777	18.9102	27.6438	24.808	27.2649	24.9412
	Solyc05g013720.2	Receptor expression-enhancing protein 5 (AHRD V1 *--* C3KJ86_ANOFI); contains Interpro domain(s) IPR004345 TB2/DP1 and HVA22 related protein	0.254447	5.50882	14.5824	0.000822263	0.0442381	44.1949	43.5954	47.1155	53.7746	38.1503	42.6571	38.1709	39.1798
	Solyc04g018110.1	Alpha-galactosidase (AHRD V1 *-*- D4LCA1_9FIRM); contains Interpro domain(s) IPR013785 Aldolase-type TIM barrel	0.594358	4.77262	14.5727	0.000825766	0.0442381	48.103	31.3904	28.1469	28.0393	20.9196	21.1026	26.1651	21.688
	Solyc05g007300.2	Inositol monophosphatase 3 (AHRD V1 ***- B6TEX0_MAIZE); contains Interpro domain(s) IPR000760 Inositol monophosphatase	1.43844	2.10852	14.6001	0.000827588	0.0442381	7.27574	7.57995	6.64337	2.82567	2.42817	2.39494	1.92458	2.21595
	Solyc11g068780.1	Plant-specific domain TIGR01568 family protein (AHRD V1 *--- B6SZV1_MAIZE); contains Interpro domain(s) IPR006458 Protein of unknown function DUF623, plant	1.57573	-0.0323104	14.589	0.000820459	0.0442381	1.24727	0.856492	0.611889	1.30415	0.186783	0.497064	0.504057	0.141443
	Solyc11g067160.1	Cytochrome B561 family protein (AHRD V1 ***- D7KQT9_ARALY); contains Interpro domain(s) IPR006593 Cytochrome b561/ferric reductase transmembrane	-0.425017	4.22087	14.5235	0.000838403	0.0445114	15.1335	15.5025	15.2535	18.1712	21.4333	20.7411	21.537	22.3009
	Solyc05g009950.2	Ras-related protein Rab-25 (AHRD V1 ***- RAB25_RABIT); contains Interpro domain(s) IPR015595 Rab11-related	-0.423395	2.89931	14.5359	0.000834993	0.0445114	6.90156	6.76629	7.03673	5.82522	9.01226	8.99233	8.20238	9.38241
	Solyc09g098170.2	Aldo/keto reductase family protein (AHRD V1 ***- D7LJ14_ARALY); contains Interpro domain(s) IPR001395 Aldo/keto reductase	-0.386454	4.31173	14.5269	0.000837482	0.0445114	16.9629	17.1727	18.8374	16.6932	26.5698	19.8374	20.3914	24.2811
	Solyc00g233480.1	ABC transporter-like protein (AHRD V1 *-*- Q6K376_ORYSJ)	1.13365	2.91603	14.5315	0.000846664	0.044786	11.9322	11.9481	6.59966	9.21602	4.15591	4.29282	6.09451	3.53609
	Solyc10g055740.1	Lysine/histidine transporter (AHRD V1 ***- B9GQ40_POPTR); contains Interpro domain(s) IPR013057 Amino acid transporter, transmembrane	1.80163	1.80461	14.5421	0.000847401	0.044786	10.5602	4.62506	2.27273	4.21676	1.074	2.66607	1.46635	0.990104
	Solyc03g083330.2	Dipeptidyl peptidase IV-like protein (AHRD V1 **** Q9FNF6_ARATH); contains Interpro domain(s) IPR002469 Peptidase S9B, dipeptidylpeptidase IV N-terminal	-0.301134	5.68664	14.4737	0.000852352	0.0449462	37.8338	49.5052	48.6015	49.6882	58.603	57.3882	52.7427	59.972
	Solyc04g008330.1	Glucosyltransferase (AHRD V1 **** Q2VA65_SOYBN); contains Interpro domain(s) IPR002213 UDP-glucuronosyl/UDP-glucosyltransferase	-2.3332	-1.24151	14.4647	0.000854875	0.0449779	0.166303	0.128474	0.0437064	0.260831	0.326869	0.632626	0.320764	1.83876
	Solyc11g005310.1	Homeobox-leucine zipper protein ATHB-14 (AHRD V1 *-*- ATB14_ARATH); contains Interpro domain(s) IPR002913 Lipid-binding START	-1.84283	-0.0956082	14.4162	0.000868723	0.0451987	0.207878	0.214123	1.13637	0.0869436	1.30748	2.07863	1.74129	0.801513
	Solyc09g065590.2	Os12g0604200 protein (Fragment) (AHRD V1 *-*- Q0IM29_ORYSJ); contains Interpro domain(s) IPR008546 Protein of unknown function DUF828, plant	0.462866	3.9471	14.4294	0.000864944	0.0451987	19.8732	16.5731	18.75	12.9981	12.5611	11.4776	13.7928	11.6455
	Solyc11g071420.1	COBRA-like protein (AHRD V1 ***- Q655F2_ORYSJ); contains Interpro domain(s) IPR006918 Glycosyl-phosphatidyl inositol-anchored, plant	0.53174	3.62371	14.4338	0.000863681	0.0451987	14.9257	15.3312	12.5437	13.085	9.75939	11.2969	9.66873	7.92083
	Solyc03g031760.2	Ring finger protein (AHRD V1 *-*- O49869_HORVU); contains Interpro domain(s) IPR018957 Zinc finger, C3HC4 RING-type	0.894355	4.69863	14.4779	0.000865507	0.0451987	31.7222	17.0442	35.1836	39.255	18.6783	26.2992	9.66873	11.5984
	Solyc09g075540.1	Cc-nbs-lrr, resistance protein	1.29445	1.64055	14.4194	0.000867823	0.0451987	3.74181	2.91207	4.41434	4.04288	0.607043	2.93719	1.87876	0.707217
	Solyc12g015770.1	Cellulose synthase (AHRD V1 ***- Q2HT16_MEDTR); contains Interpro domain(s) IPR005150 Cellulose synthase	-0.523519	4.58712	14.3951	0.000874838	0.0454159	19.6653	24.6241	17.4825	21.2577	27.7839	34.5685	29.327	27.6758
	Solyc08g007710.2	Unknown Protein (AHRD V1)	0.507611	2.13927	14.3697	0.000882231	0.0456984	5.69586	4.96765	5.55071	5.0862	3.82904	3.47945	3.80334	3.86612
	Solyc06g060970.1	Genomic DNA chromosome 5 P1 clone MCL19 (AHRD V1 ***- Q9FNL3_ARATH); contains Interpro domain(s) IPR007770 Protein of unknown function DUF679	-2.66501	-1.92337	14.3506	0.000887872	0.0458059	0	0.0428246	0.174825	0.0434718	0.373565	0.406688	0.504057	0.471478
	Solyc06g019170.2	NC domain-containing protein (AHRD V1 **-- D7KZK3_ARALY); contains Interpro domain(s) IPR007053 NC	-0.372615	6.92771	14.3319	0.000893388	0.0458059	99.8647	139.651	115.603	107.419	159.185	142.612	127.847	169.213
	Solyc02g081580.2	Ubiquitin-conjugating enzyme E2 W (AHRD V1 **** B6SI81_MAIZE); contains Interpro domain(s) IPR000608 Ubiquitin-conjugating enzyme, E2	-0.300609	6.56339	14.3304	0.000893838	0.0458059	77.3723	77.7266	81.8183	89.9866	89.6556	109.987	112.405	90.5709
	Solyc02g084760.2	Gamma-glutamyl phosphate reductase (AHRD V1 ***- D3TQ43_GLOMM); contains Interpro domain(s) IPR005766 Delta l-pyrroline-5-carboxylate synthetase	-0.21857	6.2166	14.3476	0.000888754	0.0458059	71.1775	69.2902	64.5106	65.0773	76.3474	80.931	79.7327	77.2281
	Solyc02g077640.1	Expansin-like protein (AHRD V1 ***- Q0WRS3_ARATH); contains Interpro domain(s) IPR007112 Expansin 45, endoglucanase-like	0.488869	2.68687	14.3296	0.00089409	0.0458059	6.52738	8.26515	7.64862	5.91216	5.08982	4.78989	5.13222	5.18626
	Solyc04g009490.1	Gibberellin 2-beta-dioxygenase 7 (AHRD V1 **-* G2OX7_ARATH); contains Interpro domain(s) IPR005123 Oxoglutarate and iron-dependent oxygenase	-5.90941	-1.85878	14.9064	0.000908619	0.0463353	0.0415756	0	0	0	1.58765	0	0	2.31024
	Solyc03g116260.2	CTV.22 (AHRD V1 *-*- Q8H6Q7_PONTR)	-0.939013	4.17421	14.3193	0.000912025	0.0463353	8.60616	19.2711	17.0018	8.477	26.7566	23.4072	23.2324	28.9016
	Solyc06g005150.2	Ascorbate peroxidase (AHRD V1 ***- Q52QQ4_SOLLC); contains Interpro domain(s) IPR019793 Peroxidases heam-ligand binding site IPR019794 Peroxidase, active site IPR002016 Haem peroxidase, plant/fungal/bacterial	-0.371528	8.31142	14.2624	0.000914316	0.0463353	294.979	312.748	302.536	262.57	388.928	338.41	332.769	457.239
	Solyc06g007640.2	FRIGIDA-LIKE 2 (AHRD V1 *-*- A0SWL0_ARATH); contains Interpro domain(s) IPR012474 Frigida-like	0.410048	7.76995	14.2826	0.000908183	0.0463353	263.964	232.152	216.915	277.22	151.527	215.003	209.779	168.931
	Solyc07g040960.1	Os07g0175100 protein (Fragment) (AHRD V1 *--- Q0D898_ORYSJ)	1.51095	3.13105	14.3155	0.000913179	0.0463353	38.6653	11.9052	7.5175	8.52047	3.96913	8.49527	6.41527	4.47904
	Solyc11g066390.1	Expressed protein (Fragment) (AHRD V1 *-*- B3VV16_POPTN); contains Interpro domain(s) IPR006514 Protein of unknown function DUF579, plant	-0.848297	2.72809	14.2257	0.000925565	0.0465357	5.86217	5.61002	5.06994	3.91246	10.8334	6.5522	6.09451	13.39
	Solyc01g107800.2	AP-4 complex subunit sigma-1 (AHRD V1 ***- B4FTQ9_MAIZE); contains Interpro domain(s) IPR016635 Adaptor protein complex, sigma subunit	-0.41822	3.22069	14.2203	0.000927236	0.0465357	8.98034	7.36583	9.65911	8.52047	11.1136	14.2341	9.89785	10.8911
	Solyc05g026130.2	Zinc finger CCCH domain-containing protein 18 (AHRD V1 ***- C3H18_ARATH); contains Interpro domain(s) IPR000504 RNA recognition motif, RNP-1	-0.275555	5.37283	14.2112	0.000930041	0.0465357	39.9542	35.887	37.5001	37.1249	45.3415	44.0579	40.3246	52.4284
	Solyc12g009020.1	Receptor like protein kinase (AHRD V1 **** Q39139_ARATH); contains Interpro domain(s) IPR001220 Legume lectin, beta chain	0.355953	6.68468	14.2107	0.000930198	0.0465357	122.939	110.487	109.616	95.6379	83.4451	90.1493	88.0267	81.1414
	Solyc09g011060.2	Superoxide dismutase (AHRD V1 ***- Q7XAV2_SOLLC); contains Interpro domain(s) IPR018152 Superoxide dismutase, copper/zinc, binding site	0.548767	2.78069	14.2274	0.000925028	0.0465357	7.89937	7.87972	6.64337	9.12907	6.444	4.83507	4.53651	5.75203
	Solyc07g047940.2	Protein kinase (AHRD V1 **** C4Q4E0_SCHMA); contains Interpro domain(s) IPR002290 Serine/threonine protein kinase	0.615558	2.71932	14.2114	0.00092999	0.0465357	9.93658	8.56492	6.29372	8.91171	7.19113	3.97651	5.13222	5.70488
	Solyc06g072880.1	RNA polymerase Rpb1 C-terminal repeat domain-containing protein (AHRD V1 *--- C5GU31_AJEDR); contains Interpro domain(s) IPR012474 Frigida-like	-0.861226	4.58626	14.2098	0.000945772	0.0469483	18.418	19.0141	19.8427	19.9101	42.3529	36.7375	23.095	38.0483
	Solyc06g071510.2	Isoamyl acetate-hydrolyzing esterase (AHRD V1 **-- B6TVA2_MAIZE); contains Interpro domain(s) IPR001087 Lipase, GDSL	-0.300978	4.80387	14.1588	0.000946466	0.0469483	23.9891	27.579	27.0542	24.9093	33.901	28.1971	32.0305	33.4278
	Solyc10g084990.1	UDP-glucosyltransferase family 1 protein (AHRD V1 ***- C6KI43_CITSI); contains Interpro domain(s) IPR002213 UDP-glucuronosyl/UDP-glucosyltransferase	1.04783	3.25642	14.2129	0.000942765	0.0469483	17.2955	7.323	8.52274	19.5188	5.27661	8.94714	6.36945	4.85622
	Solyc01g098240.1	Phosphatidylcholine:ceramide cholinephosphotransferase 1 (AHRD V1 *--- SMS1_RAT)	1.66689	-0.945768	14.1736	0.000941792	0.0469483	0.706786	0.599544	0.743008	0.782492	0.140087	0.18075	0.41241	0.141443
	Solyc01g006720.2	ABC transporter G family member 22 (AHRD V1 ***- AB22G_ARATH); contains Interpro domain(s) IPR013525 ABC-2 type transporter	-1.42727	4.43112	14.1882	0.000952585	0.0469815	6.19477	11.5626	20.5857	15.3455	20.406	58.6987	47.0148	18.1519
	Solyc12g007240.1	E3 ubiquitin-protein ligase RING1 (AHRD V1 *-*- B0WQV3_CULQU); contains Interpro domain(s) IPR001841 Zinc finger, RING-type IPR017907 Zinc finger, RING-type, conserved site	-0.963478	3.33566	14.1578	0.000957456	0.0469815	6.36107	7.40865	6.59966	8.477	15.9699	17.6232	11.9599	10.7026
	Solyc06g071370.1	Palmitoyltransferase-like protein (AHRD V1 *-** C6YXK4_ORYSJ); contains Interpro domain(s) IPR001594 Zinc finger, DHHC-type	-0.645219	4.37375	14.1281	0.000958107	0.0469815	9.02191	20.2132	17.7011	15.7368	20.406	26.9318	28.9145	21.7351
	Solyc04g078840.2	BZIP transcription factor (AHRD V1 **-* Q0PN11_9FABA); contains Interpro domain(s) IPR011616 bZIP transcription factor, bZIP-1	-0.550156	6.18006	14.1425	0.000959175	0.0469815	54.672	74.4291	54.9826	63.2514	70.8373	102.485	111.213	77.6053
	Solyc03g097630.2	NHL repeat-containing protein-like (AHRD V1 ***- Q6Z2V7_ORYSJ)	-0.332623	6.01232	14.1337	0.000954421	0.0469815	53.7573	66.2496	57.9109	56.0351	67.4752	80.2532	76.1126	70.7689
	Solyc02g077890.2	Unknown Protein (AHRD V1)	0.29207	3.70286	14.1256	0.000957008	0.0469815	14.6346	14.903	12.1067	14.8239	11.0669	12.0651	12.3265	10.6554
	Solyc01g106360.2	Glutamyl-tRNA(Gln) amidotransferase subunit A (AHRD V1 ***- C5FFK2_NANOT); contains Interpro domain(s) IPR000120 Amidase signature enzyme	-0.427264	6.38133	14.0927	0.000967615	0.0472721	60.3263	83.0369	80.9005	62.0342	109.828	89.8329	87.0644	98.256
	Solyc04g025440.2	Polygalacturonase (AHRD V1 ***- Q9SLP3_CUCSA); contains Interpro domain(s) IPR012334 Pectin lyase fold	0.807082	4.16853	14.1273	0.000969146	0.0472721	20.1226	18.543	28.8025	20.1274	11.207	12.2458	14.6635	11.9284
	Solyc02g069180.2	Protein binding protein (AHRD V1 **-- D7L0L7_ARALY)	0.683278	3.72222	14.0784	0.000972271	0.0473259	22.9082	15.4169	12.6311	15.8672	8.17174	12.4718	12.0974	8.86379
	Solyc01g007970.1	RLK, Receptor like protein, putative resistance protein with an antifungal domain	1.37556	1.19662	14.0691	0.000975289	0.0473744	1.7046	5.78132	2.01049	3.04302	2.05461	0.677814	1.05394	1.03725
	Solyc04g054990.2	Lipoxygenase homology domain-containing protein 1 (AHRD V1 *--- LOXH1_HUMAN); contains Interpro domain(s) IPR001024 Lipoxygenase, LH2	-0.663811	6.05516	14.0839	0.000986225	0.047794	41.0352	71.046	64.5543	44.1239	111.416	78.4005	73.409	86.5162
	Solyc11g045530.1	LOB domain protein 4 (AHRD V1 ***- D7KL24_ARALY); contains Interpro domain(s) IPR004883 Lateral organ boundaries, LOB	1.63826	3.17461	14.0785	0.00098801	0.047794	20.7462	9.03599	11.32	29.3	5.27661	6.82333	5.54463	4.95052
	Solyc12g006140.1	S-adenosyl-L-methionine carboxyl methyltransferase family protein (AHRD V1 **** D7KVS6_ARALY); contains Interpro domain(s) IPR005299 SAM dependent carboxyl methyltransferase	-2.76712	-1.35614	13.9795	0.00100507	0.0481414	0.0415756	0.128474	0.218532	0	0.0933913	0.903752	1.09976	0.660069
	Solyc02g091140.2	Unknown Protein (AHRD V1)	-1.00918	5.18506	14.0198	0.00100753	0.0481414	13.72	27.5362	40.3847	20.5622	58.603	42.16	47.1981	57.7089
	Solyc06g073380.2	Serine/threonine-protein kinase receptor (AHRD V1 **** B6U2B7_MAIZE); contains Interpro domain(s) IPR002290 Serine/threonine protein kinase	-0.328804	4.90895	13.9992	0.000998432	0.0481414	29.2693	24.4528	25.4371	27.7785	39.3177	32.038	29.9227	33.0506
	Solyc12g010060.1	UPF0558 protein C1orf156 homolog (AHRD V1 *--- CA156_BOVIN)	-0.236661	8.39732	13.9754	0.00100645	0.0481414	278.349	345.166	322.16	284.436	366.14	359.603	372.819	350.827
	Solyc03g096410.1	Chlorophyll a-b binding protein 37, chloroplastic (AHRD V1 ***- CB26_PETSP); contains Interpro domain(s) IPR001344 Chlorophyll A-B binding protein	1.30671	1.42873	13.9861	0.00100284	0.0481414	3.94969	2.01276	2.84091	2.99955	0.887217	1.31044	1.05394	1.50873
	Solyc04g058110.2	Eukaryotic translation initiation factor 5A (AHRD V1 ***- Q207T7_GYMCO); contains Interpro domain(s) IPR019769 Translation elongation factor, IF5A, hypusine site	1.94703	0.550005	13.9968	0.00100681	0.0481414	0.95624	2.05558	4.37064	3.56469	0.793826	0.587439	0.778997	0.660069
	Solyc07g063040.2	Enolase-phosphatase E-1 (AHRD V1 *-*- A8UQN2_9AQUI); contains Interpro domain(s) IPR017714 Methylthioribulose-1-phosphate dehydratase	-0.222146	7.0168	13.9411	0.00101813	0.048549	107.889	116.569	126.967	121.243	142.889	137.19	127.893	143.376
	Solyc06g061200.1	CHP-rich zinc finger protein-like (AHRD V1 **-- Q6YTW3_ORYSJ); contains Interpro domain(s) IPR011424 C1-like	-1.44675	8.67672	13.9281	0.00103891	0.0486277	183.556	150.7	257.868	408.2	1026.09	588.162	509.785	602.738
	Solyc09g065870.2	Cc-nbs-lrr, resistance protein	-0.261975	5.5282	13.9073	0.00102978	0.0486277	44.2365	38.4993	46.3725	48.3406	55.7546	51.4235	52.3761	53.2299
	Solyc07g009180.1	NAC domain protein IPR003441 (AHRD V1 ***- B9ICS8_POPTR); contains Interpro domain(s) IPR003441 No apical meristem (NAM) protein	0.338617	3.6934	13.8967	0.00103346	0.0486277	12.93	13.1471	15.6906	14.1718	12.281	11.9295	10.631	9.38241
	Solyc09g011600.2	Glycine-rich protein TomR2 (AHRD V1 *-*- Q7XJI7_SOLLC)	0.638601	5.02886	13.9158	0.00103622	0.0486277	49.5582	37.6856	37.2815	38.4291	21.0597	33.3484	24.7904	25.4598
	Solyc06g034340.1	Cc-nbs-lrr, resistance protein	0.656051	2.18485	13.9071	0.00102985	0.0486277	5.69586	5.2246	6.11889	4.65148	3.68895	3.34388	3.94081	2.78172
	Solyc04g007070.2	Glutathione S-transferase-like protein (AHRD V1 **** A8DUB0_SOLLC); contains Interpro domain(s) IPR004046 Glutathione S-transferase, C-terminal	0.680995	7.57638	13.9435	0.001032	0.0486277	315.143	217.892	167.439	177.408	115.852	161.229	145.214	125.272
	Solyc01g109230.2	Copine I-like (AHRD V1 ***- Q5JMT9_ORYSJ); contains Interpro domain(s) IPR010734 Copine	0.82718	2.64703	13.8766	0.00104046	0.0486277	6.44422	6.29521	9.65911	6.17299	3.222	4.83507	4.49069	3.53609
	Solyc12g017480.1	Auxin-responsive GH3-like (AHRD V1 ***- Q0GUM1_ARATH); contains Interpro domain(s) IPR004993 GH3 auxin-responsive promoter	1.06403	0.559857	13.8764	0.00104055	0.0486277	2.49454	1.71298	1.48602	2.52136	0.560348	1.26525	1.09976	0.990104
	Solyc12g005310.1	Lrr, resistance protein fragment	1.30156	2.00872	13.9328	0.0010289	0.0486277	10.8097	3.89704	4.06469	10.2593	1.86783	4.33801	3.75752	1.79162
	Solyc12g042210.1	Ethylene responsive transcription factor 2a (AHRD V1 *-*- C0J9I7_9ROSA); contains Interpro domain(s) IPR001471 Pathogenesis-related transcriptional factor and ERF, DNA-binding	1.7575	-1.43179	13.8866	0.00103695	0.0486277	0.540483	0.428246	0.568183	0.391246	0.0466956	0.135563	0.13747	0.235739
	Solyc11g010630.2	Acireductone dioxygenase (AHRD V1 **** A8UGP3_SOLTU); contains Interpro domain(s) IPR004313 Acireductone dioxygenase, ARD	-0.370091	5.58794	13.8575	0.0010472	0.048788	31.3065	43.5526	43.313	44.2543	49.2172	55.9422	56.2711	48.4679
	Solyc09g082650.2	Unknown Protein (AHRD V1)	-0.229877	7.66427	13.8548	0.00104815	0.048788	163.725	179.735	206.775	199.579	222.551	222.82	220.319	213.627
	Solyc05g012140.2	Pentatricopeptide repeat-containing protein At2g30100, chloroplastic (AHRD V1 ***- PP176_ARATH); contains Interpro domain(s) IPR002885 Pentatricopeptide repeat	-0.445623	5.56169	13.8264	0.00105823	0.0491595	37.6675	41.8824	37.806	40.6896	61.3114	48.17	46.2816	59.5005
	Solyc08g079120.1	NAC domain protein IPR003441 (AHRD V1 ***- B9N3P6_POPTR); contains Interpro domain(s) IPR003441 No apical meristem (NAM) protein	0.880661	1.08852	13.8161	0.00106193	0.0492337	2.70242	2.14123	3.67134	2.39095	1.63435	1.446	1.55799	1.27299
	Solyc03g116340.2	Transcription factor (Fragment) (AHRD V1 *--* D6MK24_9ASPA); contains Interpro domain(s) IPR011598 Helix-loop-helix DNA-binding	-0.303463	5.00116	13.8082	0.00106476	0.0492672	27.7725	31.0907	29.327	30.9084	33.0605	39.5843	41.7451	32.5791
	Solyc11g069850.1	Glycerol-3-phosphate acyltransferase 6 (AHRD V1 **** D7LKT2_ARALY); contains Interpro domain(s) IPR002123 Phospholipid/glycerol acyltransferase	0.840073	2.62932	13.7963	0.00106904	0.0492962	10.186	5.09613	7.21155	10.5636	3.222	6.10033	5.6821	3.44179
	Solyc09g014350.2	Telomere repeat-binding protein 4 (AHRD V1 *-*- TRP4_ARATH); contains Interpro domain(s) IPR001005 SANT, DNA-binding	1.01069	3.41693	13.8395	0.0010696	0.0492962	20.9541	25.2665	11.4948	19.9535	10.9268	8.90196	11.7308	6.97788
	Solyc06g066560.1	Transporter major facilitator family (AHRD V1 **-- C4M254_ENTHI); contains Interpro domain(s) IPR016196 Major facilitator superfamily, general substrate transporter	-3.6673	-2.21133	13.7383	0.00109023	0.0497695	0.0415756	0.0428246	0	0	0.466956	0	0.320764	0.565774
	Solyc01g096740.2	Sterol-4-alpha-carboxylate 3-dehydrogenase decarboxylating (AHRD V1 **** B6TKP9_MAIZE); contains Interpro domain(s) IPR002225 3-beta hydroxysteroid dehydrogenase/isomerase	-0.870333	6.17361	13.7726	0.0010946	0.0497695	40.7857	71.6884	66.6522	43.3848	128.693	78.762	68.6434	130.694
	Solyc10g044470.1	Unknown Protein (AHRD V1)	-0.393866	7.52616	13.726	0.00109475	0.0497695	144.06	178.664	177.317	155.151	244.778	207.592	184.072	224.424
	Solyc07g048030.2	Aquaporin (AHRD V1 ***- O81186_VERFO); contains Interpro domain(s) IPR012269 Aquaporin	-0.241668	5.91753	13.7356	0.00109121	0.0497695	48.1862	49.805	61.8882	55.5569	60.4241	66.6065	61.9074	65.7712
	Solyc02g032330.2	Heterogeneous nuclear ribonucleoprotein A3 (AHRD V1 *--- B6TGB9_MAIZE); contains Interpro domain(s) IPR000504 RNA recognition motif, RNP-1	-0.193957	5.56487	13.742	0.00108887	0.0497695	41.3678	45.1371	47.9459	42.6893	51.1784	49.8871	48.6644	52.8998
	Solyc05g041430.2	Unknown Protein (AHRD V1)	1.27438	-0.216624	13.7537	0.00108456	0.0497695	1.62145	1.37039	0.874127	1.08679	0.887217	0.271126	0.54988	0.330035
	Solyc08g062810.1	Voltage-gated chloride channel (AHRD V1 **** Q96325_ARATH); contains Interpro domain(s) IPR002251 Chloride channel plant CLC	1.57913	-0.75976	13.742	0.00108884	0.0497695	0.95624	0.47107	1.13637	0.652077	0.186783	0.18075	0.504057	0.188591
	Solyc07g040890.1	CXE carboxylesterase (Fragment) (AHRD V1 **-* Q0ZPV6_9ERIC); contains Interpro domain(s) IPR013094 Alpha/beta hydrolase fold-3	-0.403744	7.67027	13.7161	0.00109843	0.04984	166.095	209.369	198.82	151.977	222.505	277.542	242.726	218.011

## Sheet: D
D. Overlapping DEGs between the different effectors
Overlapping DEGs between GLOIN707 and RiSP749 induction
Solyc07g063930.2
Overlapping DEGs between GLOIN707, GLOIN781 and RiSP749 induction
Solyc03g080060.1
Solyc00g058890.1
Solyc03g007240.2
Solyc03g082930.1
Solyc03g079970.1
Solyc03g032090.1
Solyc04g015200.2
Solyc07g014690.2
Solyc10g011970.1
Solyc06g074740.2
Solyc09g011560.2
Solyc02g078820.2
Solyc04g081900.2
Solyc04g011960.1
Solyc04g079400.2
Solyc09g098590.2
Solyc03g119250.2
Solyc09g089680.2
Solyc11g066860.1
Solyc03g007040.2
Solyc05g012210.2
Solyc06g036410.1
Solyc02g067660.2
Solyc12g098710.1
Solyc07g064900.2
Solyc05g054020.1
Solyc12g094640.1
Solyc03g115920.2
Solyc03g093930.2
Solyc04g054370.1
Solyc03g096670.2
Solyc08g083130.2
Solyc03g121960.2
Solyc03g114850.2
Solyc02g072540.2
Overlapping DEGs between GLOIN781 and RiSP749 induction
Solyc06g076020.2
Solyc02g079290.2
Solyc12g042360.1
Solyc02g077890.2
Solyc03g093560.1
Solyc04g078250.2
Solyc08g074690.2
Solyc01g107800.2
Solyc02g091050.2
Solyc03g113370.2
Solyc10g011810.2
Solyc03g119530.2
Solyc02g085700.1

## Sheet: E
E. Differentially expressed genes (DEGs) with FDR < 0.05 upon GLOIN707 induction after substraction of overlaps
Solyc04g015400.2
Solyc08g068290.2
Solyc02g087170.2
Solyc03g083960.2
Solyc02g090560.2
Solyc04g076830.2
Solyc05g054790.1
Solyc00g009070.1
Solyc09g072660.2
Solyc06g075170.1
Solyc10g006610.2
Solyc03g005180.1
Solyc04g082200.2
Solyc03g121880.2
Solyc05g006120.2
Solyc04g082040.2
Solyc08g067410.1
Solyc01g008050.2
Solyc09g015440.1
Solyc05g055340.2
Solyc06g072530.2
Solyc06g036420.1
Solyc02g014690.1
Solyc11g010730.1
Solyc10g084560.1
Solyc04g077590.2
Solyc11g045610.1
Solyc04g074050.2
Solyc03g121540.2
Solyc02g087800.2
Solyc01g095200.2
Solyc01g087020.2
Solyc11g013350.1
Solyc09g010960.2
Solyc03g113960.2
Solyc04g007030.2
Solyc06g069650.2
Solyc02g032910.1
Solyc01g059870.2
Solyc10g008040.2
Solyc02g092050.2
Solyc09g090210.2
Solyc05g051350.1
Solyc06g035710.1
Solyc04g080600.2
Solyc09g042700.2
Solyc03g096540.2
Solyc05g024340.1
Solyc06g005900.2
Solyc07g063410.2
Solyc05g053360.2
Solyc04g007530.2
Solyc01g080180.2
Solyc05g009370.2
Solyc06g065330.2
Solyc03g115770.2
Solyc12g042830.1
Solyc08g060970.2
Solyc04g082290.2
Solyc03g080120.1
Solyc04g077190.2
Solyc03g116900.2
Solyc02g070410.1
Solyc06g050790.2
Solyc02g077970.2
Solyc09g009770.2
Solyc09g089650.1
Solyc03g117840.2
Solyc06g009650.2
Solyc02g083460.2
Solyc06g068860.2
Solyc08g061060.1
Solyc10g080980.1
Solyc04g007050.2
Solyc12g044190.1
Solyc08g077690.2
Solyc08g080590.2
Solyc02g083400.2
Solyc01g095590.2
Solyc05g050380.2
Solyc09g072680.1
Solyc04g008200.2
Solyc12g013810.1
Solyc07g045190.1
Solyc12g055970.1
Solyc07g054430.2
Solyc03g098210.2
Solyc12g099010.1
Solyc05g051490.2
Solyc03g007570.2
Solyc12g009050.1
Solyc01g105330.2
Solyc07g054300.2
Solyc02g071820.2
Solyc05g007170.2
Solyc07g040990.2
Solyc10g083410.1
Solyc08g083280.2
Solyc12g095840.1
Solyc06g075630.2
Solyc12g099310.1
Solyc02g088500.1
Solyc03g123890.2
Solyc06g075970.2
Solyc09g064820.1
Solyc08g080210.2
Solyc06g073550.2
Solyc00g009110.2
Solyc06g061110.1
Solyc12g056410.1
Solyc05g052950.2
Solyc04g082220.1
Solyc01g087590.2
Solyc12g008840.1
Solyc09g082460.2
Solyc01g109560.2
Solyc04g081230.2
Solyc04g007000.1
Solyc03g116630.2
Solyc07g052620.1
Solyc05g023680.2
Solyc08g080130.2
Solyc08g045850.2
Solyc03g121190.2
Solyc05g006990.2
Solyc09g007770.2
Solyc03g119600.1
Solyc08g080660.1
Solyc01g102380.2
Solyc06g054060.1
Solyc01g109920.2
Solyc12g019740.1
Solyc03g026060.2
Solyc04g010270.1
Solyc11g020250.1
Solyc03g043880.2
Solyc05g055460.1
Solyc10g083380.1
Solyc02g081970.2
Solyc06g050800.2
Solyc01g108080.2
Solyc04g076660.2
Solyc09g091210.2
Solyc10g050230.1
Solyc05g051880.2
Solyc11g013010.1
Solyc02g077420.2
Solyc06g009170.2
Solyc02g076690.2
Solyc01g008780.2
Solyc02g071360.2
Solyc03g026050.2
Solyc01g009430.2
Solyc02g093960.2
Solyc07g064860.1
Solyc11g032060.1
Solyc04g076700.2
Solyc06g073320.2
Solyc01g095430.2
Solyc01g101090.2
Solyc06g073940.2
Solyc12g057110.2
Solyc04g078860.2
Solyc04g082120.2
Solyc02g089060.2
Solyc07g006830.2
Solyc12g005230.1
Solyc03g118540.2
Solyc09g008770.2
Solyc07g047960.2
Solyc05g053370.2
Solyc11g012420.1
Solyc02g065150.1
Solyc02g091650.2
Solyc09g066410.1
Solyc02g092090.1
Solyc06g082260.2
Solyc02g070770.2
Solyc01g099880.2
Solyc02g083720.2
Solyc03g031470.2
Solyc02g069400.2
Solyc01g081610.2
Solyc01g009670.2
Solyc06g005890.2
Solyc12g009920.1
Solyc05g054780.1
Solyc02g081830.2
Solyc07g053020.1
Solyc02g087890.2
Solyc05g015470.1
Solyc11g020990.1
Solyc12g088180.1
Solyc04g078640.1
Solyc06g005710.2
Solyc05g050880.2
Solyc05g055990.2
Solyc06g084190.2
Solyc06g071590.2
Solyc03g120830.2
Solyc11g011980.1
Solyc10g083890.1
Solyc03g082390.2
Solyc01g100940.2
Solyc01g005140.2
Solyc10g078440.1
Solyc02g078920.2
Solyc01g011430.2
Solyc01g091630.2
Solyc04g054340.1
Solyc10g084240.1
Solyc06g068590.2
Solyc10g081570.1
Solyc05g007790.2
Solyc04g014420.2
Solyc11g010930.1
Solyc02g062140.2
Solyc11g013250.1
Solyc06g074480.2
Solyc10g081320.1
Solyc03g096070.2
Solyc03g083010.2
Solyc06g065620.1
Solyc09g059030.2
Solyc05g052420.1
Solyc06g064620.2
Solyc04g076470.1
Solyc06g071280.2
Solyc02g093290.2
Solyc10g081260.1
Solyc04g080760.2
Solyc02g071750.2
Solyc01g101050.2
Solyc06g084170.2
Solyc03g070380.2
Solyc11g007390.1
Solyc09g092460.2
Solyc03g114080.1
Solyc02g092720.1
Solyc01g021600.2
Solyc02g087740.2
Solyc06g074230.2
Solyc09g009470.1
Solyc04g011770.2
Solyc04g072070.2
Solyc06g053300.2
Solyc06g063210.2
Solyc10g086240.1
Solyc01g081310.2
Solyc09g083060.2
Solyc09g075890.2
Solyc10g083250.1
Solyc02g062510.2
Solyc09g065020.2
Solyc04g049580.2

## Sheet: F
F. Differentially expressed genes (DEGs) with FDR < 0.05 upon GLOIN781 induction after substraction of overlaps
Solyc03g082510.1
Solyc02g076670.2
Solyc03g114730.2
Solyc03g096780.1
Solyc06g065870.2
Solyc05g018870.1
Solyc10g049270.1
Solyc08g062810.1
Solyc01g100870.2
Solyc04g007400.2
Solyc06g076630.2
Solyc02g084540.2
Solyc05g051290.2
Solyc01g081210.2
Solyc06g066560.1
Solyc01g097340.2
Solyc05g052550.1
Solyc02g087750.2
Solyc03g025730.2
Solyc04g082260.2
Solyc11g010600.1
Solyc09g075540.1
Solyc04g007330.1
Solyc11g068430.1
Solyc09g009270.1
Solyc08g006240.1
Solyc04g076220.2
Solyc03g113790.2
Solyc07g064010.2
Solyc07g040730.1
Solyc08g006980.2
Solyc01g049810.2
Solyc06g083410.2
Solyc06g035920.2
Solyc12g042210.1
Solyc02g086590.2
Solyc12g013660.1
Solyc11g068780.1
Solyc01g102310.2
Solyc04g071320.2
Solyc06g070990.2
Solyc03g083570.2
Solyc02g084760.2
Solyc12g005010.1
Solyc01g112100.2
Solyc06g073420.2
Solyc06g071370.1
Solyc12g005700.1
Solyc12g099830.1
Solyc12g038670.1
Solyc12g009650.1
Solyc01g090810.2
Solyc09g089490.2
Solyc01g073800.2
Solyc05g007550.1
Solyc12g036330.1
Solyc04g076060.2
Solyc05g012520.2
Solyc01g112140.2
Solyc01g080540.2
Solyc07g006130.1
Solyc03g007270.2
Solyc09g092600.2
Solyc11g067160.1
Solyc07g008630.1
Solyc01g067930.2
Solyc12g008670.1
Solyc11g045530.1
Solyc02g084850.2
Solyc01g104930.1
Solyc08g079120.1
Solyc09g015080.2
Solyc07g040890.1
Solyc12g094590.1
Solyc06g074030.1
Solyc12g013680.1
Solyc06g066090.2
Solyc05g026130.2
Solyc12g008900.1
Solyc03g031760.2
Solyc09g007260.2
Solyc09g005090.1
Solyc12g010060.1
Solyc12g010980.1
Solyc02g078720.2
Solyc02g083760.2
Solyc02g083120.1
Solyc08g079600.2
Solyc04g078470.2
Solyc03g112700.1
Solyc02g080830.1
Solyc04g071900.2
Solyc12g089280.1
Solyc06g074850.2
Solyc01g096430.2
Solyc02g094200.2
Solyc11g005560.1
Solyc07g048030.2
Solyc11g005900.1
Solyc10g008110.2
Solyc10g076890.1
Solyc06g076400.2
Solyc04g040160.2
Solyc11g013100.1
Solyc06g082530.1
Solyc11g005310.1
Solyc06g062920.2
Solyc01g102700.2
Solyc10g085990.1
Solyc04g058110.2
Solyc02g068380.2
Solyc04g077160.1
Solyc11g018500.1
Solyc06g007790.1
Solyc12g006140.1
Solyc01g106400.2
Solyc10g055740.1
Solyc04g080640.1
Solyc09g007550.2
Solyc12g056810.1
Solyc09g007880.1
Solyc03g121660.2
Solyc12g010130.1
Solyc01g098640.2
Solyc06g061020.2
Solyc05g053100.2
Solyc07g064670.2
Solyc04g071360.2
Solyc10g074870.1
Solyc11g066390.1
Solyc03g111500.2
Solyc02g077640.1
Solyc09g098170.2
Solyc07g063040.2
Solyc11g005330.1
Solyc01g111260.2
Solyc06g036340.2
Solyc05g006160.2
Solyc09g072700.2
Solyc09g011600.2
Solyc09g092590.1
Solyc01g079540.2
Solyc05g013180.2
Solyc10g050730.1
Solyc04g064810.2
Solyc10g049620.1
Solyc06g068460.2
Solyc01g096510.2
Solyc07g038120.1
Solyc08g015660.2
Solyc12g044820.1
Solyc01g098240.1
Solyc11g007960.1
Solyc02g072530.1
Solyc04g081130.1
Solyc02g092330.2
Solyc03g118390.2
Solyc06g083190.2
Solyc12g017480.1
Solyc02g067360.2
Solyc04g074390.2
Solyc03g116870.2
Solyc09g025280.1
Solyc07g056310.2
Solyc06g064970.2
Solyc06g005490.2
Solyc07g054450.2
Solyc06g048780.1
Solyc03g025450.2
Solyc12g007240.1
Solyc12g087840.1
Solyc02g086530.2
Solyc01g010700.2
Solyc07g040960.1
Solyc08g080030.2
Solyc06g007930.2
Solyc02g069180.2
Solyc06g005150.2
Solyc09g074980.2
Solyc04g015850.2
Solyc02g088320.2
Solyc03g115230.2
Solyc09g065870.2
Solyc06g054660.1
Solyc01g066050.2
Solyc02g087000.2
Solyc04g009490.1
Solyc06g064980.2
Solyc01g065980.2
Solyc07g018040.1
Solyc12g018990.1
Solyc08g005570.2
Solyc11g068440.1
Solyc10g044470.1
Solyc04g080850.2
Solyc03g097620.1
Solyc05g012160.2
Solyc11g073130.1
Solyc04g074830.1
Solyc04g007980.2
Solyc08g006170.1
Solyc02g093930.2
Solyc03g083330.2
Solyc08g074300.2
Solyc05g056550.2
Solyc03g118770.2
Solyc07g005630.2
Solyc11g050940.1
Solyc04g005020.2
Solyc05g007300.2
Solyc09g075460.2
Solyc08g007710.2
Solyc03g044090.2
Solyc01g106360.2
Solyc04g011920.1
Solyc12g096890.1
Solyc10g084990.1
Solyc06g071510.2
Solyc11g069850.1
Solyc03g111100.1
Solyc00g071180.2
Solyc04g006990.2
Solyc06g072990.1
Solyc09g005260.2
Solyc12g005310.1
Solyc09g059970.2
Solyc01g095570.2
Solyc12g008650.1
Solyc02g080510.1
Solyc11g069330.1
Solyc09g008780.2
Solyc02g079580.2
Solyc06g061200.1
Solyc06g073380.2
Solyc07g056280.2
Solyc01g073810.2
Solyc09g011060.2
Solyc06g007700.2
Solyc04g018110.1
Solyc03g118410.2
Solyc03g043960.2
Solyc03g079980.1
Solyc06g061100.2
Solyc01g096740.2
Solyc02g089940.2
Solyc01g091260.2
Solyc09g098540.2
Solyc02g089790.2
Solyc02g031990.1
Solyc02g079390.2
Solyc04g054990.2
Solyc02g083100.2
Solyc04g012190.1
Solyc08g076850.2
Solyc10g081040.1
Solyc12g096670.1
Solyc01g102330.2
Solyc01g007970.1
Solyc01g096190.2
Solyc07g049700.1
Solyc02g082260.2
Solyc12g062250.1
Solyc07g056540.2
Solyc12g056240.1
Solyc04g079190.2
Solyc01g094030.2
Solyc12g005400.1
Solyc10g044840.1
Solyc09g082650.2
Solyc08g061130.2
Solyc03g116260.2
Solyc07g063770.2
Solyc05g047550.2
Solyc08g074760.2
Solyc03g120710.2
Solyc04g014800.2
Solyc01g058320.2
Solyc12g005430.1
Solyc09g014350.2
Solyc09g008460.2
Solyc03g115910.1
Solyc11g071420.1
Solyc01g008750.1
Solyc06g005070.1
Solyc05g051530.2
Solyc03g114000.2
Solyc10g050690.1
Solyc08g075690.2
Solyc02g081580.2
Solyc07g025150.1
Solyc06g084220.1
Solyc06g083170.2
Solyc02g084680.2
Solyc11g010630.2
Solyc01g108580.2
Solyc09g009590.1
Solyc02g084360.2
Solyc06g007640.2
Solyc05g012140.2
Solyc07g049290.2
Solyc09g008380.2
Solyc05g016310.1
Solyc11g073020.1
Solyc08g078500.2
Solyc07g008020.2
Solyc07g053890.2
Solyc02g082250.2
Solyc05g052600.2
Solyc04g015020.2
Solyc11g012410.1
Solyc04g008330.1
Solyc05g005560.2
Solyc00g233480.1
Solyc10g006120.1
Solyc02g091140.2
Solyc09g074630.2
Solyc01g007010.2
Solyc11g062150.1
Solyc09g011610.2
Solyc04g082660.2
Solyc02g014450.1
Solyc01g107390.2
Solyc03g096410.1
Solyc05g007670.2
Solyc07g047940.2
Solyc07g063710.1
Solyc02g088560.2
Solyc07g006230.1
Solyc02g071320.2
Solyc01g098800.2
Solyc10g006660.2
Solyc02g079740.1
Solyc01g112060.2
Solyc05g041430.2
Solyc02g068660.1
Solyc01g090840.2
Solyc02g086880.2
Solyc11g069240.1
Solyc07g038110.1
Solyc02g090490.2
Solyc02g071490.2
Solyc05g005520.1
Solyc10g079370.1
Solyc04g071990.2
Solyc03g083360.2
Solyc07g056330.2
Solyc03g095610.2
Solyc12g089160.1

## Sheet: G
G. Differentially expressed genes (DEGs) with FDR < 0.1 upon RiSP749 induction after substraction of overlaps
Solyc01g111630.2
Solyc12g088760.1
Solyc01g108540.2
Solyc07g054770.1
Solyc06g034000.1
Solyc01g018020.1
Solyc10g050910.1
